# Supplementary material for: Plant roots affect free-living diazotroph communities in temperate grassland soils despite decades of fertilization
Source: Commun Biol. 2024 Jul 11;7:846. doi: 10.1038/s42003-024-06522-w (PMC11237082; doi:10.1038/s42003-024-06522-w)
Supplement: Supplementary file 4 — Supplementary Data 1 [file 42003_2024_6522_MOESM4_ESM.xlsx]

## Sheet: Supplementar Data 1.1
Supplementary Data 1.1 DeSeq2 results of differentially abundant diazotroph OTUs in microhabitat comparisons of individual field treatments associated to grasses.
Feature_ID	baseMean	log2FoldChange	lfcSE	stat	pvalue	padj	Treatment	Location_group1	Location_group2	Domain	Phylum	Class	Order	Family	Genus
OTU_1px_pip	19.7166	-3.1339	0.663324	-3.21699	0.00129545	0.00808674	depleted	bs	root	Bacteria	Proteobacteria	Deltaproteobacteria	Desulfuromonadales	Geobacteraceae	unclassified
OTU_2d2_8su	30.1724	-3.09547	0.658356	-3.18288	0.00145818	0.00834402	depleted	bs	root	Bacteria	Proteobacteria	Deltaproteobacteria	Desulfuromonadales	Geobacteraceae	unclassified
OTU_2dc_swh	11.1949	-2.41249	0.549211	-2.57185	0.0101156	0.0385893	depleted	bs	root	Bacteria	Proteobacteria	Alphaproteobacteria	Rhizobiales	unclassified	unclassified
OTU_2et_z7g	6.56058	-2.65368	0.637521	-2.59392	0.00948878	0.0372684	depleted	bs	root	Bacteria	Proteobacteria	Deltaproteobacteria	Desulfuromonadales	Geobacteraceae	unclassified
OTU_2ms_w7u	43.9156	-4.05801	0.660395	-4.63058	3.65e-06	8.35e-05	depleted	bs	root	Bacteria	Proteobacteria	Deltaproteobacteria	Desulfuromonadales	Geobacteraceae	unclassified
OTU_2px_zp8	142.503	-4.88347	0.698724	-5.55795	2.73e-08	1.41e-06	depleted	bs	root	Bacteria	Proteobacteria	unclassified	unclassified	unclassified	unclassified
OTU_2y5_o7e	14.9617	-3.63899	0.583192	-4.52508	6.04e-06	0.000124	depleted	bs	root	Bacteria	Proteobacteria	Deltaproteobacteria	Desulfuromonadales	Geobacteraceae	unclassified
OTU_3px_n0d	7.29252	-3.23582	0.611617	-3.65559	0.000257	0.00239478	depleted	bs	root	Bacteria	Proteobacteria	Deltaproteobacteria	Desulfuromonadales	Geobacteraceae	unclassified
OTU_3v2_4gp	11.7943	-2.58395	0.644616	-2.4572	0.0140025	0.0488899	depleted	bs	root	Bacteria	Proteobacteria	Deltaproteobacteria	Desulfuromonadales	Geobacteraceae	unclassified
OTU_4ll_l8r	14.8967	-3.65812	0.566039	-4.69601	2.65e-06	6.83e-05	depleted	bs	root	Bacteria	Proteobacteria	Deltaproteobacteria	Desulfuromonadales	Geobacteraceae	unclassified
OTU_57y_zcs	12.7809	-3.5531	0.612831	-4.16606	3.1e-05	0.000491	depleted	bs	root	Bacteria	Proteobacteria	Deltaproteobacteria	Desulfuromonadales	Geobacteraceae	unclassified
OTU_5dk_t6r	5.75981	-2.9714	0.604202	-3.26282	0.00110309	0.00710112	depleted	bs	root	Bacteria	Proteobacteria	Deltaproteobacteria	Desulfuromonadales	Geobacteraceae	unclassified
OTU_5so_xx7	7.42486	-3.367	0.650815	-3.63697	0.000276	0.00239478	depleted	bs	root	Bacteria	Proteobacteria	Deltaproteobacteria	Desulfuromonadales	unclassified	unclassified
OTU_5x7_97r	302.375	-5.02481	0.617906	-6.51363	7.34e-11	1.51e-08	depleted	bs	root	Bacteria	Proteobacteria	unclassified	unclassified	unclassified	unclassified
OTU_6gf_svq	12.8214	-2.80938	0.567555	-3.18802	0.00143248	0.00834402	depleted	bs	root	Bacteria	Proteobacteria	unclassified	unclassified	unclassified	unclassified
OTU_6qz_kz2	33.2273	2.78201	0.597779	2.98105	0.00287264	0.0145783	depleted	bs	root	Bacteria	Proteobacteria	Alphaproteobacteria	Rhizobiales	Rhizobiaceae	Rhizobium
OTU_7t6_dx5	17.649	3.70732	0.73429	3.687	0.000227	0.00222594	depleted	bs	root	Bacteria	Proteobacteria	Alphaproteobacteria	Rhizobiales	unclassified	unclassified
OTU_853_wbw	29.5718	-3.13032	0.628793	-3.38795	0.000704	0.00467935	depleted	bs	root	Bacteria	Proteobacteria	Deltaproteobacteria	Desulfuromonadales	Geobacteraceae	unclassified
OTU_92k_jln	13.6408	-3.35408	0.690474	-3.40936	0.000651	0.00455774	depleted	bs	root	Bacteria	unclassified	unclassified	unclassified	unclassified	unclassified
OTU_9hn_wfb	15.3468	2.70975	0.590268	2.89657	0.00377267	0.0180737	depleted	bs	root	Bacteria	Proteobacteria	Alphaproteobacteria	Rhizobiales	unclassified	unclassified
OTU_9kj_z8z	5.18546	-2.684	0.642215	-2.62217	0.00873717	0.0352913	depleted	bs	root	Bacteria	Proteobacteria	Deltaproteobacteria	Desulfuromonadales	Geobacteraceae	unclassified
OTU_9qd_jt0	15.6198	-3.36396	0.596681	-3.96186	7.44e-05	0.00109429	depleted	bs	root	Bacteria	Proteobacteria	Deltaproteobacteria	Desulfuromonadales	Geobacteraceae	unclassified
OTU_b9m_pis	13.2846	-3.86327	0.569354	-5.02899	4.93e-07	1.69e-05	depleted	bs	root	Bacteria	Proteobacteria	Alphaproteobacteria	unclassified	unclassified	unclassified
OTU_cgz_tcp	27.6456	2.68203	0.682094	2.46598	0.0136638	0.0485299	depleted	bs	root	Bacteria	Proteobacteria	Alphaproteobacteria	Rhizobiales	Bradyrhizobiaceae	Bradyrhizobium
OTU_cpo_wo4	7.36856	-2.52536	0.569714	-2.67742	0.00741911	0.0309164	depleted	bs	root	Bacteria	Proteobacteria	unclassified	unclassified	unclassified	unclassified
OTU_dcp_ncl	9.31421	-3.48953	0.699792	-3.55753	0.000374	0.00296612	depleted	bs	root	Bacteria	unclassified	unclassified	unclassified	unclassified	unclassified
OTU_dxv_p59	104.928	3.62912	0.742451	3.54114	0.000398	0.0030397	depleted	bs	root	Bacteria	Proteobacteria	unclassified	unclassified	unclassified	unclassified
OTU_exd_oua	4.39846	-2.52572	0.589005	-2.59033	0.00958848	0.0372684	depleted	bs	root	Bacteria	Proteobacteria	Betaproteobacteria	unclassified	unclassified	unclassified
OTU_hb0_2e3	5.5077	-3.02172	0.684531	-2.95345	0.00314248	0.0154131	depleted	bs	root	Bacteria	Proteobacteria	Deltaproteobacteria	Desulfuromonadales	Geobacteraceae	unclassified
OTU_hg0_yut	24.0786	3.28295	0.738408	3.09172	0.00199	0.0110795	depleted	bs	root	Bacteria	Proteobacteria	Alphaproteobacteria	Rhizobiales	unclassified	unclassified
OTU_hmv_tzc	5.14422	3.04002	0.718247	2.84028	0.00450738	0.0206338	depleted	bs	root	Bacteria	Proteobacteria	Alphaproteobacteria	Rhizobiales	Bradyrhizobiaceae	Bradyrhizobium
OTU_hoe_y5g	14.3687	3.65607	0.680268	3.90445	9.44e-05	0.00129696	depleted	bs	root	Bacteria	Proteobacteria	Alphaproteobacteria	Rhizobiales	Bradyrhizobiaceae	Bradyrhizobium
OTU_imx_rrc	10.3562	-2.83691	0.61353	-2.994	0.00275348	0.014544	depleted	bs	root	Bacteria	Proteobacteria	Deltaproteobacteria	Desulfuromonadales	Geobacteraceae	unclassified
OTU_ioa_pvd	9.29887	-2.68788	0.566787	-2.97798	0.0029015	0.0145783	depleted	bs	root	Bacteria	Proteobacteria	Deltaproteobacteria	Desulfuromonadales	Geobacteraceae	unclassified
OTU_iwu_ixa	8.20566	-3.1229	0.708353	-2.99695	0.00272695	0.014544	depleted	bs	root	Bacteria	Proteobacteria	Alphaproteobacteria	Rhizobiales	unclassified	unclassified
OTU_jkm_hok	76.6052	3.32387	0.726093	3.20052	0.0013718	0.00831152	depleted	bs	root	Bacteria	Proteobacteria	Alphaproteobacteria	Rhizobiales	Bradyrhizobiaceae	Bradyrhizobium
OTU_k8w_6h4	34.0831	-2.87711	0.653274	-2.87339	0.00406091	0.0190124	depleted	bs	root	Bacteria	Proteobacteria	Deltaproteobacteria	Desulfuromonadales	unclassified	unclassified
OTU_k9q_7d1	10.7256	-2.84071	0.676185	-2.7222	0.00648484	0.0278308	depleted	bs	root	Bacteria	Proteobacteria	Deltaproteobacteria	unclassified	unclassified	unclassified
OTU_kvg_1lq	664.867	5.39444	0.753831	5.82947	5.56e-09	3.82e-07	depleted	bs	root	Bacteria	Proteobacteria	Alphaproteobacteria	Rhizobiales	Rhizobiaceae	Rhizobium
OTU_lug_59p	49.6307	-3.28812	0.629633	-3.63405	0.000279003	0.00239478	depleted	bs	root	Bacteria	unclassified	unclassified	unclassified	unclassified	unclassified
OTU_mgr_c2y	218.402	-3.18131	0.494532	-4.41086	1.03e-05	0.000193	depleted	bs	root	Bacteria	unclassified	unclassified	unclassified	unclassified	unclassified
OTU_mkx_wdr	5.37224	-2.63573	0.611805	-2.67361	0.00750398	0.0309164	depleted	bs	root	Bacteria	unclassified	unclassified	unclassified	unclassified	unclassified
OTU_n2w_icl	12.372	-3.45294	0.636246	-3.85533	0.000116	0.0014005	depleted	bs	root	Bacteria	Proteobacteria	Deltaproteobacteria	Desulfuromonadales	Geobacteraceae	unclassified
OTU_nfa_3kj	7.56326	-2.48264	0.587244	-2.52474	0.0115785	0.0425923	depleted	bs	root	Bacteria	Proteobacteria	Deltaproteobacteria	Desulfuromonadales	Geobacteraceae	unclassified
OTU_npf_qw4	10.0961	-3.32986	0.615648	-3.7844	0.000154	0.00167055	depleted	bs	root	Bacteria	Proteobacteria	Deltaproteobacteria	Desulfuromonadales	Geobacteraceae	unclassified
OTU_oig_afn	725.381	4.82284	0.713081	5.36101	8.28e-08	3.41e-06	depleted	bs	root	Bacteria	Proteobacteria	Alphaproteobacteria	Rhizobiales	Rhizobiaceae	Rhizobium
OTU_okx_wow	7.30059	-2.66366	0.672793	-2.47277	0.0134072	0.0484539	depleted	bs	root	Bacteria	Proteobacteria	Alphaproteobacteria	Rhizobiales	Phyllobacteriaceae	Aminobacter
OTU_pyp_8g2	14.0079	-3.25292	0.661819	-3.40413	0.000664	0.00455774	depleted	bs	root	Bacteria	Proteobacteria	Deltaproteobacteria	Desulfuromonadales	Geobacteraceae	unclassified
OTU_q8g_ra0	12.237	-2.52094	0.600856	-2.5313	0.0113642	0.0425641	depleted	bs	root	Bacteria	Proteobacteria	Deltaproteobacteria	Desulfuromonadales	Geobacteraceae	unclassified
OTU_qad_hii	628.282	-4.93318	0.669569	-5.8742	4.25e-09	3.82e-07	depleted	bs	root	Bacteria	Proteobacteria	unclassified	unclassified	unclassified	unclassified
OTU_qib_m2d	18.1063	-3.20195	0.643126	-3.42382	0.000617	0.00454289	depleted	bs	root	Bacteria	Proteobacteria	Deltaproteobacteria	Desulfuromonadales	unclassified	unclassified
OTU_qiv_p0m	8.503	-3.45626	0.661122	-3.71529	0.000203	0.00209058	depleted	bs	root	Bacteria	Proteobacteria	Deltaproteobacteria	Desulfuromonadales	Geobacteraceae	unclassified
OTU_r9l_0e3	16.1426	-3.49725	0.652737	-3.82582	0.00013	0.00149165	depleted	bs	root	Bacteria	Proteobacteria	Deltaproteobacteria	Desulfuromonadales	Geobacteraceae	Geobacter
OTU_roj_oqf	6.34104	-2.60865	0.576282	-2.79142	0.00524771	0.0235006	depleted	bs	root	Bacteria	Proteobacteria	Deltaproteobacteria	Desulfuromonadales	Geobacteraceae	unclassified
OTU_rz3_bs3	32.3505	-4.2733	0.669432	-4.88967	1.01e-06	2.97e-05	depleted	bs	root	Bacteria	Proteobacteria	Deltaproteobacteria	Desulfuromonadales	Geobacteraceae	unclassified
OTU_si0_xr0	69.4845	-3.72934	0.706651	-3.86235	0.000112	0.0014005	depleted	bs	root	Bacteria	Proteobacteria	Deltaproteobacteria	Desulfuromonadales	Geobacteraceae	unclassified
OTU_sl0_59l	15.4522	-3.85078	0.791198	-3.60313	0.000314	0.00259076	depleted	bs	root	Bacteria	Proteobacteria	unclassified	unclassified	unclassified	unclassified
OTU_svm_tu0	17.0656	-4.14093	0.750044	-4.18765	2.82e-05	0.000484	depleted	bs	root	Bacteria	Proteobacteria	Deltaproteobacteria	Desulfuromonadales	Geobacteraceae	unclassified
OTU_t7i_luh	6.55914	-2.64774	0.597148	-2.75934	0.00579176	0.0253852	depleted	bs	root	Bacteria	Proteobacteria	Deltaproteobacteria	Desulfuromonadales	Geobacteraceae	unclassified
OTU_2dc_swh	28.8313	-3.22106	0.682968	-3.25207	0.00114568	0.020495	N	bs	root	Bacteria	Proteobacteria	Alphaproteobacteria	Rhizobiales	unclassified	unclassified
OTU_2xp_0v0	5.40839	-3.01769	0.692725	-2.91269	0.0035833	0.0320506	N	bs	root	Bacteria	unclassified	unclassified	unclassified	unclassified	unclassified
OTU_6gf_svq	43.9653	-3.34455	0.708182	-3.31066	0.000931	0.0187317	N	bs	root	Bacteria	Proteobacteria	unclassified	unclassified	unclassified	unclassified
OTU_7t6_dx5	29.1753	4.08645	0.647821	4.76436	1.89e-06	0.000305	N	bs	root	Bacteria	Proteobacteria	Alphaproteobacteria	Rhizobiales	unclassified	unclassified
OTU_92k_jln	79.56	-3.72944	0.769242	-3.54822	0.000388	0.0104072	N	bs	root	Bacteria	unclassified	unclassified	unclassified	unclassified	unclassified
OTU_9j5_1yl	27.155	4.09713	0.682095	4.54061	5.61e-06	0.000452	N	bs	root	Bacteria	Proteobacteria	Alphaproteobacteria	unclassified	unclassified	unclassified
OTU_9td_v17	78.0875	-3.28649	0.752679	-3.0378	0.00238314	0.0295142	N	bs	root	Bacteria	Proteobacteria	Alphaproteobacteria	unclassified	unclassified	unclassified
OTU_a0z_2wi	49.4124	-3.3517	0.805167	-2.92076	0.00349174	0.0320506	N	bs	root	Bacteria	unclassified	unclassified	unclassified	unclassified	unclassified
OTU_cgz_tcp	139.762	3.50341	0.671628	3.72738	0.000193	0.00623007	N	bs	root	Bacteria	Proteobacteria	Alphaproteobacteria	Rhizobiales	Bradyrhizobiaceae	Bradyrhizobium
OTU_ea4_s96	45.217	3.09049	0.616116	3.39302	0.000691	0.0158993	N	bs	root	Bacteria	Proteobacteria	Alphaproteobacteria	Rhizobiales	Bradyrhizobiaceae	Bradyrhizobium
OTU_fzt_cy3	23.4804	-3.21282	0.78108	-2.83303	0.00461088	0.0390711	N	bs	root	Bacteria	unclassified	unclassified	unclassified	unclassified	unclassified
OTU_ggq_qn9	22.1273	2.667	0.612186	2.72303	0.00646852	0.049592	N	bs	root	Bacteria	Proteobacteria	unclassified	unclassified	unclassified	unclassified
OTU_gi8_q3p	7.74346	-3.36493	0.769942	-3.07157	0.00212938	0.0285692	N	bs	root	Bacteria	unclassified	unclassified	unclassified	unclassified	unclassified
OTU_hg0_yut	214.013	3.51923	0.639814	3.93745	8.24e-05	0.00331473	N	bs	root	Bacteria	Proteobacteria	Alphaproteobacteria	Rhizobiales	unclassified	unclassified
OTU_l5u_a12	33.0123	-3.06187	0.707043	-2.91619	0.00354339	0.0320506	N	bs	root	Bacteria	Proteobacteria	Alphaproteobacteria	Rhizobiales	unclassified	unclassified
OTU_mgr_c2y	345.153	-3.03916	0.687305	-2.96689	0.00300828	0.0320506	N	bs	root	Bacteria	unclassified	unclassified	unclassified	unclassified	unclassified
OTU_ox9_es5	13.7842	3.02507	0.73905	2.7401	0.00614213	0.0494442	N	bs	root	Bacteria	Proteobacteria	unclassified	unclassified	unclassified	unclassified
OTU_p4c_6ak	40.8135	3.1541	0.717157	3.00367	0.00266743	0.0306755	N	bs	root	Bacteria	Proteobacteria	Alphaproteobacteria	Rhizobiales	unclassified	unclassified
OTU_puj_oy0	33.0457	-4.67851	0.834786	-4.40653	1.05e-05	0.000564	N	bs	root	Bacteria	Proteobacteria	unclassified	unclassified	unclassified	unclassified
OTU_s8z_bn7	201.538	-3.29478	0.746715	-3.07317	0.00211796	0.0285692	N	bs	root	Bacteria	Proteobacteria	Alphaproteobacteria	Rhodospirillales	Rhodospirillaceae	unclassified
OTU_sl0_59l	29.4872	-3.2053	0.709295	-3.10915	0.00187628	0.0285692	N	bs	root	Bacteria	Proteobacteria	unclassified	unclassified	unclassified	unclassified
OTU_2d2_8su	10.347	-2.23866	0.428364	-2.89162	0.00383266	0.0474306	NPKK	bs	root	Bacteria	Proteobacteria	Deltaproteobacteria	Desulfuromonadales	Geobacteraceae	unclassified
OTU_2ms_w7u	16.4745	-2.79802	0.560824	-3.20604	0.00134574	0.0418454	NPKK	bs	root	Bacteria	Proteobacteria	Deltaproteobacteria	Desulfuromonadales	Geobacteraceae	unclassified
OTU_3us_ytv	12.9783	2.84002	0.640108	2.87455	0.00404609	0.0474306	NPKK	bs	root	Bacteria	Proteobacteria	Alphaproteobacteria	Rhizobiales	Bradyrhizobiaceae	Bradyrhizobium
OTU_5x7_97r	123.33	-2.81845	0.630722	-2.88313	0.00393746	0.0474306	NPKK	bs	root	Bacteria	Proteobacteria	unclassified	unclassified	unclassified	unclassified
OTU_6qz_kz2	101.079	3.27164	0.504711	4.50087	6.77e-06	0.000437	NPKK	bs	root	Bacteria	Proteobacteria	Alphaproteobacteria	Rhizobiales	Rhizobiaceae	Rhizobium
OTU_8kw_y1q	75.0577	-1.85832	0.277096	-3.09754	0.00195135	0.0418454	NPKK	bs	root	Bacteria	Proteobacteria	unclassified	unclassified	unclassified	unclassified
OTU_kvg_1lq	62.0274	2.94641	0.637679	3.05234	0.00227068	0.0418454	NPKK	bs	root	Bacteria	Proteobacteria	Alphaproteobacteria	Rhizobiales	Rhizobiaceae	Rhizobium
OTU_l3o_1vx	8.13989	2.82933	0.633948	2.88562	0.00390644	0.0474306	NPKK	bs	root	Bacteria	Proteobacteria	Alphaproteobacteria	Rhizobiales	Bradyrhizobiaceae	Bradyrhizobium
OTU_l4v_gb1	50.0104	-1.82877	0.291094	-2.84709	0.00441215	0.0474306	NPKK	bs	root	Bacteria	Proteobacteria	unclassified	unclassified	unclassified	unclassified
OTU_npf_qw4	7.15855	-2.56017	0.436939	-3.57068	0.000356	0.0153102	NPKK	bs	root	Bacteria	Proteobacteria	Deltaproteobacteria	Desulfuromonadales	Geobacteraceae	unclassified
OTU_oig_afn	708.222	4.13747	0.514544	6.09757	1.08e-09	1.39e-07	NPKK	bs	root	Bacteria	Proteobacteria	Alphaproteobacteria	Rhizobiales	Rhizobiaceae	Rhizobium
OTU_rz3_bs3	11.0297	-2.73853	0.554227	-3.13685	0.00170773	0.0418454	NPKK	bs	root	Bacteria	Proteobacteria	Deltaproteobacteria	Desulfuromonadales	Geobacteraceae	unclassified
OTU_6qz_kz2	109.3	2.68904	0.56196	3.00563	0.00265034	0.027949	PP	bs	root	Bacteria	Proteobacteria	Alphaproteobacteria	Rhizobiales	Rhizobiaceae	Rhizobium
OTU_6s8_tb9	28.1462	4.26836	0.68523	4.76973	1.84e-06	0.000107	PP	bs	root	Bacteria	Proteobacteria	Alphaproteobacteria	Rhizobiales	unclassified	unclassified
OTU_9j5_1yl	6.59001	3.01075	0.64243	3.12991	0.00174862	0.020284	PP	bs	root	Bacteria	Proteobacteria	Alphaproteobacteria	unclassified	unclassified	unclassified
OTU_9wj_d1y	11.5816	-2.44663	0.403338	-3.58664	0.000335	0.00647592	PP	bs	root	Bacteria	Proteobacteria	Deltaproteobacteria	Desulfuromonadales	Geobacteraceae	unclassified
OTU_cgz_tcp	19.3428	2.85013	0.543405	3.4047	0.000662	0.00960424	PP	bs	root	Bacteria	Proteobacteria	Alphaproteobacteria	Rhizobiales	Bradyrhizobiaceae	Bradyrhizobium
OTU_db3_hom	5.6751	-2.40102	0.501642	-2.79287	0.00522426	0.0466165	PP	bs	root	Bacteria	Proteobacteria	Deltaproteobacteria	Desulfuromonadales	Geobacteraceae	unclassified
OTU_ea4_s96	17.189	3.35044	0.642236	3.65978	0.000252	0.00585649	PP	bs	root	Bacteria	Proteobacteria	Alphaproteobacteria	Rhizobiales	Bradyrhizobiaceae	Bradyrhizobium
OTU_hg0_yut	42.4334	3.80032	0.549507	5.09605	3.47e-07	4.02e-05	PP	bs	root	Bacteria	Proteobacteria	Alphaproteobacteria	Rhizobiales	unclassified	unclassified
OTU_hoe_y5g	8.65791	3.01499	0.51947	3.87892	0.000105	0.0040569	PP	bs	root	Bacteria	Proteobacteria	Alphaproteobacteria	Rhizobiales	Bradyrhizobiaceae	Bradyrhizobium
OTU_jkm_hok	33.5146	2.97761	0.526833	3.75378	0.000174	0.00505153	PP	bs	root	Bacteria	Proteobacteria	Alphaproteobacteria	Rhizobiales	Bradyrhizobiaceae	Bradyrhizobium
OTU_jwk_ud7	16.6522	-2.20758	0.428151	-2.82044	0.00479571	0.0463586	PP	bs	root	Bacteria	Proteobacteria	Deltaproteobacteria	Desulfuromonadales	Geobacteraceae	unclassified
OTU_l51_uzg	17.5797	3.40044	0.679593	3.53217	0.000412	0.00683007	PP	bs	root	Bacteria	Proteobacteria	Alphaproteobacteria	Rhizobiales	Bradyrhizobiaceae	Bradyrhizobium
OTU_oig_afn	171.086	3.0199	0.611886	3.3011	0.000963	0.0124129	PP	bs	root	Bacteria	Proteobacteria	Alphaproteobacteria	Rhizobiales	Rhizobiaceae	Rhizobium
OTU_2px_zp8	156.022	-3.55833	0.709321	-3.60673	0.00031	0.0106204	depleted	bs	rp	Bacteria	Proteobacteria	unclassified	unclassified	unclassified	unclassified
OTU_6qz_kz2	52.4618	3.43636	0.5991	4.06671	4.77e-05	0.00326621	depleted	bs	rp	Bacteria	Proteobacteria	Alphaproteobacteria	Rhizobiales	Rhizobiaceae	Rhizobium
OTU_6s8_tb9	11.8497	3.07764	0.72825	2.85292	0.00433199	0.0494569	depleted	bs	rp	Bacteria	Proteobacteria	Alphaproteobacteria	Rhizobiales	unclassified	unclassified
OTU_9hn_wfb	18.3591	2.9176	0.564294	3.39823	0.000678	0.0164604	depleted	bs	rp	Bacteria	Proteobacteria	Alphaproteobacteria	Rhizobiales	unclassified	unclassified
OTU_b9m_pis	15.0018	-2.61984	0.541271	-2.99266	0.00276553	0.0378878	depleted	bs	rp	Bacteria	Proteobacteria	Alphaproteobacteria	unclassified	unclassified	unclassified
OTU_dup_s0q	7.25938	3.16502	0.694476	3.11748	0.00182402	0.0277656	depleted	bs	rp	Bacteria	Proteobacteria	Alphaproteobacteria	unclassified	unclassified	unclassified
OTU_dxv_p59	78.9226	3.07899	0.655935	3.16951	0.00152697	0.0277656	depleted	bs	rp	Bacteria	Proteobacteria	unclassified	unclassified	unclassified	unclassified
OTU_hoe_y5g	13.5912	3.49725	0.552753	4.51783	6.25e-06	0.000856	depleted	bs	rp	Bacteria	Proteobacteria	Alphaproteobacteria	Rhizobiales	Bradyrhizobiaceae	Bradyrhizobium
OTU_jkm_hok	69.696	3.09801	0.620437	3.38151	0.000721	0.0164604	depleted	bs	rp	Bacteria	Proteobacteria	Alphaproteobacteria	Rhizobiales	Bradyrhizobiaceae	Bradyrhizobium
OTU_nfa_3kj	7.60934	-2.78451	0.568924	-3.13664	0.00170898	0.0277656	depleted	bs	rp	Bacteria	Proteobacteria	Deltaproteobacteria	Desulfuromonadales	Geobacteraceae	unclassified
OTU_npf_qw4	10.4951	-3.29715	0.595407	-3.85812	0.000114	0.00521789	depleted	bs	rp	Bacteria	Proteobacteria	Deltaproteobacteria	Desulfuromonadales	Geobacteraceae	unclassified
OTU_si0_xr0	76.0539	-2.88228	0.653065	-2.88223	0.00394872	0.0491795	depleted	bs	rp	Bacteria	Proteobacteria	Deltaproteobacteria	Desulfuromonadales	Geobacteraceae	unclassified
OTU_6s8_tb9	26.0275	3.9658	0.675435	4.39095	1.13e-05	0.00435631	PP	bs	rp	Bacteria	Proteobacteria	Alphaproteobacteria	Rhizobiales	unclassified	unclassified
OTU_d84_15u	13.5376	4.38145	0.821468	4.11635	3.85e-05	0.00742893	PP	bs	rp	Bacteria	Proteobacteria	Alphaproteobacteria	Rhizobiales	unclassified	unclassified
OTU_hg0_yut	45.2774	3.76803	0.568528	4.86876	1.12e-06	0.000867	PP	bs	rp	Bacteria	Proteobacteria	Alphaproteobacteria	Rhizobiales	unclassified	unclassified
OTU_jkm_hok	84.1475	4.23552	0.777816	4.15975	3.19e-05	0.00742893	PP	bs	rp	Bacteria	Proteobacteria	Alphaproteobacteria	Rhizobiales	Bradyrhizobiaceae	Bradyrhizobium
OTU_9hn_wfb	25.565	3.48076	0.609886	4.06759	4.75e-05	0.0423248	depleted	bs	rs	Bacteria	Proteobacteria	Alphaproteobacteria	Rhizobiales	unclassified	unclassified
OTU_9j5_1yl	26.6315	-3.8624	0.687162	-4.16554	3.11e-05	0.0117257	N	root	rs	Bacteria	Proteobacteria	Alphaproteobacteria	unclassified	unclassified	unclassified
OTU_hg0_yut	201.142	-3.64922	0.539632	-4.9093	9.14e-07	0.00069	N	root	rs	Bacteria	Proteobacteria	Alphaproteobacteria	Rhizobiales	unclassified	unclassified

## Sheet: Supplementary Data 1.2
Supplementary Data 1.2 DeSeq2 results of differentially abundant diazotroph OTUs in microhabitat comparisons of individual field treatments associated to herbs.
Feature_ID	baseMean	log2FoldChange	lfcSE	stat	pvalue	padj	Treatment	Location_group1	Location_group2	Domain	Phylum	Class	Order	Family	Genus
OTU_12l_tnh	10.8106	-2.43799	0.52035	-2.7635	0.00571857	0.0352009	depleted	bs	root	Bacteria	Proteobacteria	Deltaproteobacteria	Desulfuromonadales	Geobacteraceae	unclassified
OTU_1px_pip	37.0191	-2.8639	0.628282	-2.96666	0.00301056	0.0267116	depleted	bs	root	Bacteria	Proteobacteria	Deltaproteobacteria	Desulfuromonadales	Geobacteraceae	unclassified
OTU_2d2_8su	74.4318	-2.41094	0.510231	-2.7653	0.00568705	0.0352009	depleted	bs	root	Bacteria	Proteobacteria	Deltaproteobacteria	Desulfuromonadales	Geobacteraceae	unclassified
OTU_2ms_w7u	90.9574	-3.01684	0.663278	-3.04072	0.00236011	0.0226303	depleted	bs	root	Bacteria	Proteobacteria	Deltaproteobacteria	Desulfuromonadales	Geobacteraceae	unclassified
OTU_2y5_o7e	33.729	-2.69193	0.551123	-3.06996	0.00214088	0.0219639	depleted	bs	root	Bacteria	Proteobacteria	Deltaproteobacteria	Desulfuromonadales	Geobacteraceae	unclassified
OTU_2zj_xyw	7.34675	-2.68522	0.637254	-2.6445	0.00818127	0.0425527	depleted	bs	root	Bacteria	Proteobacteria	Deltaproteobacteria	Desulfuromonadales	Geobacteraceae	unclassified
OTU_33e_zno	4.42349	-2.73018	0.656877	-2.63395	0.00843988	0.0425527	depleted	bs	root	Bacteria	unclassified	unclassified	unclassified	unclassified	unclassified
OTU_3px_n0d	12.9712	-2.8565	0.567261	-3.27275	0.00106506	0.0155275	depleted	bs	root	Bacteria	Proteobacteria	Deltaproteobacteria	Desulfuromonadales	Geobacteraceae	unclassified
OTU_5so_xx7	12.2346	-2.67428	0.658171	-2.54384	0.0109642	0.0497885	depleted	bs	root	Bacteria	Proteobacteria	Deltaproteobacteria	Desulfuromonadales	unclassified	unclassified
OTU_5x7_97r	319.331	-3.09792	0.655846	-3.1988	0.00138001	0.0181192	depleted	bs	root	Bacteria	Proteobacteria	unclassified	unclassified	unclassified	unclassified
OTU_6nl_a7k	5.3435	2.92706	0.688094	2.80058	0.00510116	0.0336433	depleted	bs	root	Bacteria	Proteobacteria	Alphaproteobacteria	Rhizobiales	unclassified	unclassified
OTU_6qz_kz2	238.319	4.03568	0.754803	4.02182	5.78e-05	0.00266613	depleted	bs	root	Bacteria	Proteobacteria	Alphaproteobacteria	Rhizobiales	Rhizobiaceae	Rhizobium
OTU_6s8_tb9	22.0053	4.18414	0.666684	4.77609	1.79e-06	0.000129	depleted	bs	root	Bacteria	Proteobacteria	Alphaproteobacteria	Rhizobiales	unclassified	unclassified
OTU_7lj_t4r	6.22278	3.10734	0.629374	3.34832	0.000813	0.0139339	depleted	bs	root	Bacteria	Proteobacteria	Alphaproteobacteria	Rhizobiales	Bradyrhizobiaceae	Bradyrhizobium
OTU_7t6_dx5	15.9396	3.71723	0.739798	3.67294	0.00024	0.00556878	depleted	bs	root	Bacteria	Proteobacteria	Alphaproteobacteria	Rhizobiales	unclassified	unclassified
OTU_853_wbw	57.9186	-2.86685	0.562579	-3.31837	0.000905	0.0139339	depleted	bs	root	Bacteria	Proteobacteria	Deltaproteobacteria	Desulfuromonadales	Geobacteraceae	unclassified
OTU_8hy_tbt	7.37276	-2.99417	0.676089	-2.94956	0.00318225	0.0267116	depleted	bs	root	Bacteria	Proteobacteria	Deltaproteobacteria	Desulfuromonadales	Geobacteraceae	unclassified
OTU_9hn_wfb	33.8914	2.8361	0.64363	2.85273	0.0043346	0.0321418	depleted	bs	root	Bacteria	Proteobacteria	Alphaproteobacteria	Rhizobiales	unclassified	unclassified
OTU_9ip_s3v	42.704	2.93062	0.726027	2.65915	0.00783372	0.042528	depleted	bs	root	Bacteria	Proteobacteria	Alphaproteobacteria	Rhizobiales	Bradyrhizobiaceae	Bradyrhizobium
OTU_9qd_jt0	53.6943	-2.80895	0.5661	-3.19547	0.00139605	0.0181192	depleted	bs	root	Bacteria	Proteobacteria	Deltaproteobacteria	Desulfuromonadales	Geobacteraceae	unclassified
OTU_ahl_d2d	25.9034	-2.74808	0.670816	-2.6059	0.00916338	0.0445308	depleted	bs	root	Bacteria	Proteobacteria	Deltaproteobacteria	Desulfuromonadales	Geobacteraceae	Geobacter
OTU_arx_of4	7.88526	-2.71122	0.610195	-2.80438	0.00504131	0.0336433	depleted	bs	root	Bacteria	Proteobacteria	Deltaproteobacteria	Desulfuromonadales	Geobacteraceae	unclassified
OTU_b5j_scc	7.82848	-3.01019	0.733653	-2.73997	0.00614451	0.0370006	depleted	bs	root	Bacteria	Proteobacteria	Deltaproteobacteria	Desulfuromonadales	Geobacteraceae	unclassified
OTU_b9m_pis	28.5836	-3.32608	0.630051	-3.69189	0.000223	0.00556878	depleted	bs	root	Bacteria	Proteobacteria	Alphaproteobacteria	unclassified	unclassified	unclassified
OTU_cgz_tcp	119.349	4.75269	0.568374	6.60251	4.04e-11	1.12e-08	depleted	bs	root	Bacteria	Proteobacteria	Alphaproteobacteria	Rhizobiales	Bradyrhizobiaceae	Bradyrhizobium
OTU_d84_15u	35.093	3.1631	0.67879	3.1867	0.00143907	0.0181192	depleted	bs	root	Bacteria	Proteobacteria	Alphaproteobacteria	Rhizobiales	unclassified	unclassified
OTU_drp_639	4.96325	3.04657	0.750606	2.72655	0.00640002	0.0377193	depleted	bs	root	Bacteria	Cyanobacteria	Cyanophyceae	Nostocales	Nostocaceae	unclassified
OTU_dup_s0q	4.74589	2.6161	0.598281	2.70123	0.0069083	0.038272	depleted	bs	root	Bacteria	Proteobacteria	Alphaproteobacteria	unclassified	unclassified	unclassified
OTU_dxv_p59	120.092	3.00544	0.551338	3.6374	0.000275	0.00586825	depleted	bs	root	Bacteria	Proteobacteria	unclassified	unclassified	unclassified	unclassified
OTU_e4h_1qa	14.9735	3.00446	0.679508	2.94987	0.00317912	0.0267116	depleted	bs	root	Bacteria	Proteobacteria	Alphaproteobacteria	Rhizobiales	Bradyrhizobiaceae	Bradyrhizobium
OTU_ea4_s96	69.5677	3.71935	0.759925	3.57845	0.000346	0.00683869	depleted	bs	root	Bacteria	Proteobacteria	Alphaproteobacteria	Rhizobiales	Bradyrhizobiaceae	Bradyrhizobium
OTU_f1w_tr9	15.8149	3.90243	0.774848	3.74581	0.00018	0.00556878	depleted	bs	root	Bacteria	Proteobacteria	Alphaproteobacteria	unclassified	unclassified	unclassified
OTU_f3i_vc0	13.6713	-2.73221	0.596268	-2.90508	0.00367158	0.0282507	depleted	bs	root	Bacteria	Proteobacteria	Deltaproteobacteria	Desulfuromonadales	Geobacteraceae	unclassified
OTU_gdo_gjq	6.88465	-2.56059	0.563886	-2.76756	0.00564782	0.0352009	depleted	bs	root	Bacteria	Proteobacteria	Alphaproteobacteria	Rhizobiales	unclassified	unclassified
OTU_hb0_2e3	12.1173	-2.60409	0.565938	-2.8344	0.00459118	0.0326092	depleted	bs	root	Bacteria	Proteobacteria	Deltaproteobacteria	Desulfuromonadales	Geobacteraceae	unclassified
OTU_hg0_yut	48.4178	3.07842	0.675499	3.07686	0.00209192	0.0219639	depleted	bs	root	Bacteria	Proteobacteria	Alphaproteobacteria	Rhizobiales	unclassified	unclassified
OTU_hoe_y5g	52.4724	4.33778	0.697065	4.78832	1.68e-06	0.000129	depleted	bs	root	Bacteria	Proteobacteria	Alphaproteobacteria	Rhizobiales	Bradyrhizobiaceae	Bradyrhizobium
OTU_imx_rrc	33.764	-2.59151	0.61573	-2.58476	0.00974472	0.0465394	depleted	bs	root	Bacteria	Proteobacteria	Deltaproteobacteria	Desulfuromonadales	Geobacteraceae	unclassified
OTU_ioa_pvd	29.8377	-2.61953	0.614954	-2.63358	0.0084491	0.0425527	depleted	bs	root	Bacteria	Proteobacteria	Deltaproteobacteria	Desulfuromonadales	Geobacteraceae	unclassified
OTU_jkm_hok	303.971	4.30599	0.693399	4.7678	1.86e-06	0.000129	depleted	bs	root	Bacteria	Proteobacteria	Alphaproteobacteria	Rhizobiales	Bradyrhizobiaceae	Bradyrhizobium
OTU_k8w_6h4	94.1517	-2.56093	0.577361	-2.70356	0.00686016	0.038272	depleted	bs	root	Bacteria	Proteobacteria	Deltaproteobacteria	Desulfuromonadales	unclassified	unclassified
OTU_kk9_ryj	6.08367	3.13991	0.720762	2.96895	0.00298818	0.0267116	depleted	bs	root	Bacteria	Proteobacteria	Alphaproteobacteria	Rhizobiales	Bradyrhizobiaceae	Bradyrhizobium
OTU_l51_uzg	12.3726	2.72931	0.594305	2.9098	0.00361661	0.0282507	depleted	bs	root	Bacteria	Proteobacteria	Alphaproteobacteria	Rhizobiales	Bradyrhizobiaceae	Bradyrhizobium
OTU_mjl_jmr	17.844	-2.8215	0.586052	-3.10808	0.00188308	0.0208645	depleted	bs	root	Bacteria	Proteobacteria	Deltaproteobacteria	Desulfuromonadales	Geobacteraceae	unclassified
OTU_nfa_3kj	18.9876	-2.49232	0.530297	-2.81412	0.00489102	0.0336433	depleted	bs	root	Bacteria	Proteobacteria	Deltaproteobacteria	Desulfuromonadales	Geobacteraceae	unclassified
OTU_npf_qw4	24.1024	-2.81239	0.581548	-3.11649	0.0018302	0.0208645	depleted	bs	root	Bacteria	Proteobacteria	Deltaproteobacteria	Desulfuromonadales	Geobacteraceae	unclassified
OTU_oig_afn	772.744	4.11271	0.686425	4.53467	5.77e-06	0.00032	depleted	bs	root	Bacteria	Proteobacteria	Alphaproteobacteria	Rhizobiales	Rhizobiaceae	Rhizobium
OTU_p7e_njf	40.5714	2.37554	0.51853	2.65276	0.0079836	0.042528	depleted	bs	root	Bacteria	Proteobacteria	Alphaproteobacteria	unclassified	unclassified	unclassified
OTU_per_qcr	12.3491	-2.65953	0.64521	-2.57207	0.0101092	0.0474619	depleted	bs	root	Bacteria	Proteobacteria	Deltaproteobacteria	Desulfuromonadales	Geobacteraceae	unclassified
OTU_pfp_5ar	42.2558	3.87598	0.742176	3.87506	0.000107	0.00421823	depleted	bs	root	Bacteria	Proteobacteria	Alphaproteobacteria	Rhizobiales	Bradyrhizobiaceae	Bradyrhizobium
OTU_pyp_8g2	28.2614	-2.5507	0.593198	-2.61413	0.00894544	0.044248	depleted	bs	root	Bacteria	Proteobacteria	Deltaproteobacteria	Desulfuromonadales	Geobacteraceae	unclassified
OTU_q8g_ra0	29.9886	-2.60396	0.551264	-2.9096	0.00361893	0.0282507	depleted	bs	root	Bacteria	Proteobacteria	Deltaproteobacteria	Desulfuromonadales	Geobacteraceae	unclassified
OTU_qad_hii	558.235	-3.39903	0.682766	-3.51369	0.000442	0.00816081	depleted	bs	root	Bacteria	Proteobacteria	unclassified	unclassified	unclassified	unclassified
OTU_qbh_88x	7.22222	-2.54164	0.541441	-2.84729	0.00440935	0.0321418	depleted	bs	root	Bacteria	Proteobacteria	Deltaproteobacteria	Desulfuromonadales	Geobacteraceae	unclassified
OTU_qib_m2d	39.8134	-2.59651	0.625527	-2.55227	0.0107025	0.0494098	depleted	bs	root	Bacteria	Proteobacteria	Deltaproteobacteria	Desulfuromonadales	unclassified	unclassified
OTU_qyx_24r	12.8015	-2.71328	0.633291	-2.70535	0.00682318	0.038272	depleted	bs	root	Bacteria	Proteobacteria	Deltaproteobacteria	Desulfuromonadales	Geobacteraceae	Geobacter
OTU_r9l_0e3	33.2518	-3.04741	0.656216	-3.12002	0.00180838	0.0208645	depleted	bs	root	Bacteria	Proteobacteria	Deltaproteobacteria	Desulfuromonadales	Geobacteraceae	Geobacter
OTU_rh8_we1	13.7052	-3.4651	0.658567	-3.74313	0.000182	0.00556878	depleted	bs	root	Bacteria	Proteobacteria	Deltaproteobacteria	Desulfuromonadales	Geobacteraceae	unclassified
OTU_roj_oqf	16.9561	-2.52043	0.500215	-3.03956	0.00236924	0.0226303	depleted	bs	root	Bacteria	Proteobacteria	Deltaproteobacteria	Desulfuromonadales	Geobacteraceae	unclassified
OTU_rz3_bs3	64.7368	-3.38581	0.715572	-3.33413	0.000856	0.0139339	depleted	bs	root	Bacteria	Proteobacteria	Deltaproteobacteria	Desulfuromonadales	Geobacteraceae	unclassified
OTU_si0_xr0	147.902	-2.92728	0.524948	-3.67138	0.000241	0.00556878	depleted	bs	root	Bacteria	Proteobacteria	Deltaproteobacteria	Desulfuromonadales	Geobacteraceae	unclassified
OTU_cgz_tcp	27.5028	3.17672	0.563449	3.8632	0.000112	0.0440571	NPKK	bs	root	Bacteria	Proteobacteria	Alphaproteobacteria	Rhizobiales	Bradyrhizobiaceae	Bradyrhizobium
OTU_sl0_59l	25.7902	-3.31598	0.612043	-3.78402	0.000154	0.0440571	NPKK	bs	root	Bacteria	Proteobacteria	unclassified	unclassified	unclassified	unclassified
OTU_6qz_kz2	91.9066	3.80567	0.585197	4.7944	1.63e-06	0.000121	PP	bs	root	Bacteria	Proteobacteria	Alphaproteobacteria	Rhizobiales	Rhizobiaceae	Rhizobium
OTU_6s8_tb9	4.92312	2.29483	0.464024	2.79043	0.00526382	0.0461926	PP	bs	root	Bacteria	Proteobacteria	Alphaproteobacteria	Rhizobiales	unclassified	unclassified
OTU_7lj_t4r	9.04411	2.75409	0.598372	2.93144	0.00337389	0.0384105	PP	bs	root	Bacteria	Proteobacteria	Alphaproteobacteria	Rhizobiales	Bradyrhizobiaceae	Bradyrhizobium
OTU_9hn_wfb	8.24348	2.50586	0.540152	2.78785	0.00530591	0.0461926	PP	bs	root	Bacteria	Proteobacteria	Alphaproteobacteria	Rhizobiales	unclassified	unclassified
OTU_cgz_tcp	15.0437	3.094	0.65252	3.2091	0.00133153	0.0231151	PP	bs	root	Bacteria	Proteobacteria	Alphaproteobacteria	Rhizobiales	Bradyrhizobiaceae	Bradyrhizobium
OTU_ea4_s96	9.53548	3.12765	0.600912	3.5407	0.000399	0.00843739	PP	bs	root	Bacteria	Proteobacteria	Alphaproteobacteria	Rhizobiales	Bradyrhizobiaceae	Bradyrhizobium
OTU_hg0_yut	21.0636	2.66121	0.595704	2.78864	0.00529292	0.0461926	PP	bs	root	Bacteria	Proteobacteria	Alphaproteobacteria	Rhizobiales	unclassified	unclassified
OTU_hoe_y5g	11.1252	3.02973	0.56119	3.61683	0.000298	0.00735641	PP	bs	root	Bacteria	Proteobacteria	Alphaproteobacteria	Rhizobiales	Bradyrhizobiaceae	Bradyrhizobium
OTU_jkm_hok	55.0561	4.12341	0.620598	5.03291	4.83e-07	7.15e-05	PP	bs	root	Bacteria	Proteobacteria	Alphaproteobacteria	Rhizobiales	Bradyrhizobiaceae	Bradyrhizobium
OTU_kk9_ryj	4.63764	2.94298	0.614296	3.16294	0.00156183	0.0231151	PP	bs	root	Bacteria	Proteobacteria	Alphaproteobacteria	Rhizobiales	Bradyrhizobiaceae	Bradyrhizobium
OTU_kvg_1lq	340.286	3.60185	0.655868	3.96703	7.28e-05	0.00270852	PP	bs	root	Bacteria	Proteobacteria	Alphaproteobacteria	Rhizobiales	Rhizobiaceae	Rhizobium
OTU_l51_uzg	8.59489	2.97184	0.639761	3.08215	0.00205512	0.0253465	PP	bs	root	Bacteria	Proteobacteria	Alphaproteobacteria	Rhizobiales	Bradyrhizobiaceae	Bradyrhizobium
OTU_oig_afn	173.243	3.24782	0.566827	3.96563	7.32e-05	0.00270852	PP	bs	root	Bacteria	Proteobacteria	Alphaproteobacteria	Rhizobiales	Rhizobiaceae	Rhizobium
OTU_pfp_5ar	18.2951	3.60298	0.678092	3.83868	0.000124	0.00366144	PP	bs	root	Bacteria	Proteobacteria	Alphaproteobacteria	Rhizobiales	Bradyrhizobiaceae	Bradyrhizobium
OTU_shg_2mj	11.045	-3.25328	0.712194	-3.16386	0.00155694	0.0231151	PP	bs	root	Bacteria	Proteobacteria	unclassified	unclassified	unclassified	unclassified
OTU_sja_d6o	21.3766	-2.40145	0.44933	-3.11898	0.00181476	0.0244168	PP	bs	root	Bacteria	Proteobacteria	Deltaproteobacteria	Desulfuromonadales	Geobacteraceae	unclassified
OTU_tjp_mzs	8.59091	-2.27566	0.450791	-2.82982	0.00465742	0.0461926	PP	bs	root	Bacteria	Proteobacteria	Deltaproteobacteria	Desulfuromonadales	Geobacteraceae	unclassified
OTU_5x7_97r	320.003	-3.17765	0.655426	-3.32249	0.000892	0.0148103	depleted	bs	rp	Bacteria	Proteobacteria	unclassified	unclassified	unclassified	unclassified
OTU_6qz_kz2	176.106	3.55458	0.75638	3.37738	0.000732	0.0148103	depleted	bs	rp	Bacteria	Proteobacteria	Alphaproteobacteria	Rhizobiales	Rhizobiaceae	Rhizobium
OTU_853_wbw	59.9925	-2.59885	0.598524	-2.67132	0.00755525	0.0482374	depleted	bs	rp	Bacteria	Proteobacteria	Deltaproteobacteria	Desulfuromonadales	Geobacteraceae	unclassified
OTU_9qd_jt0	55.6204	-2.55277	0.572858	-2.71057	0.00671682	0.046458	depleted	bs	rp	Bacteria	Proteobacteria	Deltaproteobacteria	Desulfuromonadales	Geobacteraceae	unclassified
OTU_b9m_pis	27.6944	-4.31593	0.654752	-5.0644	4.1e-07	3.4e-05	depleted	bs	rp	Bacteria	Proteobacteria	Alphaproteobacteria	unclassified	unclassified	unclassified
OTU_cgz_tcp	51.844	3.46695	0.567434	4.34756	1.38e-05	0.000571	depleted	bs	rp	Bacteria	Proteobacteria	Alphaproteobacteria	Rhizobiales	Bradyrhizobiaceae	Bradyrhizobium
OTU_d84_15u	32.931	3.04968	0.754949	2.71499	0.00662781	0.046458	depleted	bs	rp	Bacteria	Proteobacteria	Alphaproteobacteria	Rhizobiales	unclassified	unclassified
OTU_dxv_p59	104.335	2.76473	0.643728	2.74142	0.00611745	0.046458	depleted	bs	rp	Bacteria	Proteobacteria	unclassified	unclassified	unclassified	unclassified
OTU_hoe_y5g	24.6451	3.15682	0.740065	2.91436	0.00356415	0.0328694	depleted	bs	rp	Bacteria	Proteobacteria	Alphaproteobacteria	Rhizobiales	Bradyrhizobiaceae	Bradyrhizobium
OTU_ioa_pvd	29.4893	-2.85594	0.630539	-2.94342	0.00324603	0.0328694	depleted	bs	rp	Bacteria	Proteobacteria	Deltaproteobacteria	Desulfuromonadales	Geobacteraceae	unclassified
OTU_nfa_3kj	18.2535	-3.01938	0.573312	-3.52231	0.000428	0.0118359	depleted	bs	rp	Bacteria	Proteobacteria	Deltaproteobacteria	Desulfuromonadales	Geobacteraceae	unclassified
OTU_oig_afn	380.267	2.98859	0.665107	2.98989	0.0027908	0.0328694	depleted	bs	rp	Bacteria	Proteobacteria	Alphaproteobacteria	Rhizobiales	Rhizobiaceae	Rhizobium
OTU_r9l_0e3	33.6111	-3.05554	0.661447	-3.10765	0.00188584	0.0260875	depleted	bs	rp	Bacteria	Proteobacteria	Deltaproteobacteria	Desulfuromonadales	Geobacteraceae	Geobacter
OTU_jkm_hok	39.3733	3.61906	0.590962	4.43185	9.34e-06	0.00731532	PP	bs	rp	Bacteria	Proteobacteria	Alphaproteobacteria	Rhizobiales	Bradyrhizobiaceae	Bradyrhizobium

## Sheet: Supplementary Data 1.3
Supplementary Data 1.3 DeSeq2 results of differentially abundant diazotroph OTUs in pairwise field treatment comparisons.
Feature_ID	baseMean	log2FoldChange	lfcSE	stat	pvalue	padj	Microenvironment	Location_group1	Location_group2	Domain	Phylum	Class	Order	Family	Genus
OTU_109_62s	6.35208	-2.6911	0.502886	-3.3628	0.000772	0.00377035	bs	depleted	N	Bacteria	Proteobacteria	Alphaproteobacteria	Rhizobiales	unclassified	unclassified
OTU_109_62s	5.80724	-3.10446	0.503812	-4.17707	2.95e-05	0.000339	bs	depleted	NPKK	Bacteria	Proteobacteria	Alphaproteobacteria	Rhizobiales	unclassified	unclassified
OTU_109_62s	6.09157	-3.19793	0.499604	-4.39934	1.09e-05	5.8e-05	bs	depleted	PP	Bacteria	Proteobacteria	Alphaproteobacteria	Rhizobiales	unclassified	unclassified
OTU_10c_1jk	9.89392	3.98955	0.41438	7.2145	5.41e-13	1.15e-11	bs	depleted	PP	Bacteria	Proteobacteria	Deltaproteobacteria	Desulfuromonadales	unclassified	unclassified
OTU_10c_1jk	9.02956	3.10588	0.370567	5.68285	1.32e-08	9.47e-08	bs	N	PP	Bacteria	Proteobacteria	Deltaproteobacteria	Desulfuromonadales	unclassified	unclassified
OTU_10c_1jk	8.34163	3.75253	0.400605	6.87093	6.38e-12	9.02e-11	bs	NPKK	PP	Bacteria	Proteobacteria	Deltaproteobacteria	Desulfuromonadales	unclassified	unclassified
OTU_12l_tnh	7.00028	-2.38396	0.435285	-3.17942	0.00147569	0.00620786	bs	depleted	N	Bacteria	Proteobacteria	Deltaproteobacteria	Desulfuromonadales	Geobacteraceae	unclassified
OTU_12l_tnh	7.03013	-2.21061	0.430266	-2.81362	0.00489864	0.0131542	bs	depleted	PP	Bacteria	Proteobacteria	Deltaproteobacteria	Desulfuromonadales	Geobacteraceae	unclassified
OTU_14k_88s	5.85593	1.97899	0.416912	2.34821	0.0188641	0.049401	bs	depleted	N	Bacteria	Proteobacteria	Alphaproteobacteria	unclassified	unclassified	unclassified
OTU_14k_88s	8.76394	-3.1153	0.500879	-4.22317	2.41e-05	0.000192	bs	N	NPKK	Bacteria	Proteobacteria	Alphaproteobacteria	unclassified	unclassified	unclassified
OTU_14k_88s	13.7912	-4.26291	0.530634	-6.14907	7.79e-10	6.79e-09	bs	N	PP	Bacteria	Proteobacteria	Alphaproteobacteria	unclassified	unclassified	unclassified
OTU_160_bw9	7.95697	-2.86724	0.538946	-3.46461	0.000531	0.00282801	bs	depleted	N	Bacteria	Proteobacteria	Deltaproteobacteria	Desulfuromonadales	unclassified	unclassified
OTU_160_bw9	5.90746	2.48423	0.401459	3.6971	0.000218	0.000694	bs	N	PP	Bacteria	Proteobacteria	Deltaproteobacteria	Desulfuromonadales	unclassified	unclassified
OTU_1cb_5jn	5.90853	-2.59204	0.462566	-3.44175	0.000578	0.00294571	bs	depleted	N	Bacteria	Proteobacteria	Deltaproteobacteria	Desulfuromonadales	Geobacteraceae	unclassified
OTU_1cb_5jn	5.60453	-2.395	0.438284	-3.18287	0.00145825	0.00859337	bs	depleted	NPKK	Bacteria	Proteobacteria	Deltaproteobacteria	Desulfuromonadales	Geobacteraceae	unclassified
OTU_1cb_5jn	6.2756	-1.94927	0.417025	-2.27628	0.022829	0.0498641	bs	depleted	PP	Bacteria	Proteobacteria	Deltaproteobacteria	Desulfuromonadales	Geobacteraceae	unclassified
OTU_1hs_6dw	8.48618	-2.84742	0.441199	-4.18727	2.82e-05	0.000252	bs	depleted	N	Bacteria	Proteobacteria	Deltaproteobacteria	Desulfuromonadales	Geobacteraceae	unclassified
OTU_1hs_6dw	8.25764	-2.38753	0.412471	-3.36394	0.000768	0.00529599	bs	depleted	NPKK	Bacteria	Proteobacteria	Deltaproteobacteria	Desulfuromonadales	Geobacteraceae	unclassified
OTU_1hs_6dw	8.05608	-3.35283	0.426138	-5.52127	3.37e-08	3.12e-07	bs	depleted	PP	Bacteria	Proteobacteria	Deltaproteobacteria	Desulfuromonadales	Geobacteraceae	unclassified
OTU_1mk_asz	21.3524	4.35267	0.540214	6.20619	5.43e-10	2.86e-08	bs	depleted	N	Bacteria	Proteobacteria	Alphaproteobacteria	Rhizobiales	unclassified	unclassified
OTU_1mk_asz	17.1577	-4.88838	0.541749	-7.17746	7.1e-13	2.76e-11	bs	N	NPKK	Bacteria	Proteobacteria	Alphaproteobacteria	Rhizobiales	unclassified	unclassified
OTU_1mk_asz	18.5698	-4.52412	0.507575	-6.94305	3.84e-12	5.4e-11	bs	N	PP	Bacteria	Proteobacteria	Alphaproteobacteria	Rhizobiales	unclassified	unclassified
OTU_1nw_l7t	2.77244	2.04777	0.406318	2.5787	0.00991723	0.0238464	bs	depleted	PP	Bacteria	Proteobacteria	Deltaproteobacteria	Desulfuromonadales	Geobacteraceae	unclassified
OTU_1pg_jpv	2.99761	2.05455	0.392143	2.6892	0.00716238	0.0191933	bs	NPKK	PP	Bacteria	Proteobacteria	Deltaproteobacteria	Desulfuromonadales	Geobacteraceae	unclassified
OTU_1px_pip	31.6119	-2.44105	0.487813	-2.95411	0.00313571	0.0116119	bs	depleted	N	Bacteria	Proteobacteria	Deltaproteobacteria	Desulfuromonadales	Geobacteraceae	unclassified
OTU_1px_pip	30.059	-2.34065	0.433513	-3.09253	0.00198457	0.0108425	bs	depleted	NPKK	Bacteria	Proteobacteria	Deltaproteobacteria	Desulfuromonadales	Geobacteraceae	unclassified
OTU_1px_pip	27.7296	-4.3963	0.453395	-7.49084	6.84e-14	1.72e-12	bs	depleted	PP	Bacteria	Proteobacteria	Deltaproteobacteria	Desulfuromonadales	Geobacteraceae	unclassified
OTU_1px_pip	5.51807	-2.09439	0.432415	-2.53088	0.0113777	0.0242107	bs	N	PP	Bacteria	Proteobacteria	Deltaproteobacteria	Desulfuromonadales	Geobacteraceae	unclassified
OTU_1px_pip	5.82049	-2.163	0.375884	-3.09405	0.00197445	0.00627537	bs	NPKK	PP	Bacteria	Proteobacteria	Deltaproteobacteria	Desulfuromonadales	Geobacteraceae	unclassified
OTU_1sn_8r8	3.34601	2.121	0.448197	2.50114	0.0123793	0.046216	bs	depleted	NPKK	Bacteria	Proteobacteria	Alphaproteobacteria	Rhizobiales	unclassified	unclassified
OTU_1sn_8r8	3.25693	-2.20087	0.442729	-2.71243	0.00667928	0.0182567	bs	NPKK	PP	Bacteria	Proteobacteria	Alphaproteobacteria	Rhizobiales	unclassified	unclassified
OTU_1v6_slb	3.6418	2.43177	0.419638	3.41191	0.000645	0.002275	bs	depleted	PP	Bacteria	Proteobacteria	Deltaproteobacteria	Desulfuromonadales	Geobacteraceae	Geobacter
OTU_1v6_slb	3.43957	1.97553	0.401161	2.43178	0.0150248	0.0310683	bs	N	PP	Bacteria	Proteobacteria	Deltaproteobacteria	Desulfuromonadales	Geobacteraceae	Geobacter
OTU_1v6_slb	3.20781	2.19154	0.40765	2.92296	0.00346726	0.0101541	bs	NPKK	PP	Bacteria	Proteobacteria	Deltaproteobacteria	Desulfuromonadales	Geobacteraceae	Geobacter
OTU_23h_n8m	4.52869	2.77643	0.538153	3.30097	0.000964	0.00452188	bs	depleted	N	Bacteria	Proteobacteria	Alphaproteobacteria	Rhizobiales	unclassified	unclassified
OTU_23h_n8m	3.53565	-2.44029	0.517469	-2.78333	0.00538034	0.0244603	bs	N	NPKK	Bacteria	Proteobacteria	Alphaproteobacteria	Rhizobiales	unclassified	unclassified
OTU_23h_n8m	3.92619	-2.65436	0.517693	-3.19564	0.00139519	0.00362156	bs	N	PP	Bacteria	Proteobacteria	Alphaproteobacteria	Rhizobiales	unclassified	unclassified
OTU_2a8_x8q	5.97604	-2.24783	0.46402	-2.68918	0.00716281	0.0313373	bs	N	NPKK	Bacteria	Proteobacteria	Alphaproteobacteria	Rhodospirillales	Rhodospirillaceae	unclassified
OTU_2a8_x8q	6.11994	-3.08517	0.478907	-4.35403	1.34e-05	5.5e-05	bs	N	PP	Bacteria	Proteobacteria	Alphaproteobacteria	Rhodospirillales	Rhodospirillaceae	unclassified
OTU_2b4_yvo	4.2615	-2.56795	0.499002	-3.14217	0.00167698	0.00679393	bs	depleted	N	Bacteria	Proteobacteria	Deltaproteobacteria	Desulfuromonadales	Geobacteraceae	unclassified
OTU_2b4_yvo	4.03194	-2.50222	0.486557	-3.08744	0.00201889	0.0108971	bs	depleted	NPKK	Bacteria	Proteobacteria	Deltaproteobacteria	Desulfuromonadales	Geobacteraceae	unclassified
OTU_2b4_yvo	4.20889	-2.64371	0.486345	-3.37971	0.000726	0.00247648	bs	depleted	PP	Bacteria	Proteobacteria	Deltaproteobacteria	Desulfuromonadales	Geobacteraceae	unclassified
OTU_2b7_sow	5.1523	-2.63426	0.458998	-3.56049	0.00037	0.0021397	bs	depleted	N	Bacteria	Proteobacteria	Deltaproteobacteria	Desulfuromonadales	Geobacteraceae	unclassified
OTU_2b7_sow	4.99135	-2.19742	0.427776	-2.79917	0.00512348	0.0221871	bs	depleted	NPKK	Bacteria	Proteobacteria	Deltaproteobacteria	Desulfuromonadales	Geobacteraceae	unclassified
OTU_2b7_sow	5.27562	-2.22135	0.422678	-2.88956	0.00385782	0.0107978	bs	depleted	PP	Bacteria	Proteobacteria	Deltaproteobacteria	Desulfuromonadales	Geobacteraceae	unclassified
OTU_2d2_8su	52.6601	-3.39567	0.46629	-5.13774	2.78e-07	6.43e-06	bs	depleted	N	Bacteria	Proteobacteria	Deltaproteobacteria	Desulfuromonadales	Geobacteraceae	unclassified
OTU_2d2_8su	54.4671	-2.16693	0.36927	-3.16011	0.0015771	0.00894355	bs	depleted	NPKK	Bacteria	Proteobacteria	Deltaproteobacteria	Desulfuromonadales	Geobacteraceae	unclassified
OTU_2d2_8su	51.2033	-3.53233	0.419784	-6.03246	1.61e-09	1.94e-08	bs	depleted	PP	Bacteria	Proteobacteria	Deltaproteobacteria	Desulfuromonadales	Geobacteraceae	unclassified
OTU_2dc_swh	16.4917	-2.852	0.35887	-5.16064	2.46e-07	1.69e-06	bs	depleted	PP	Bacteria	Proteobacteria	Alphaproteobacteria	Rhizobiales	unclassified	unclassified
OTU_2dc_swh	28.0263	-3.95223	0.443306	-6.65958	2.75e-11	3.05e-10	bs	N	PP	Bacteria	Proteobacteria	Alphaproteobacteria	Rhizobiales	unclassified	unclassified
OTU_2dc_swh	9.80917	-2.21741	0.285236	-4.26807	1.97e-05	9.62e-05	bs	NPKK	PP	Bacteria	Proteobacteria	Alphaproteobacteria	Rhizobiales	unclassified	unclassified
OTU_2et_z7g	9.32162	-2.76655	0.448989	-3.9345	8.34e-05	0.000627	bs	depleted	N	Bacteria	Proteobacteria	Deltaproteobacteria	Desulfuromonadales	Geobacteraceae	unclassified
OTU_2et_z7g	9.27721	-2.08648	0.415688	-2.61369	0.00895707	0.0355112	bs	depleted	NPKK	Bacteria	Proteobacteria	Deltaproteobacteria	Desulfuromonadales	Geobacteraceae	unclassified
OTU_2et_z7g	8.99898	-2.92735	0.429561	-4.4868	7.23e-06	3.94e-05	bs	depleted	PP	Bacteria	Proteobacteria	Deltaproteobacteria	Desulfuromonadales	Geobacteraceae	unclassified
OTU_2ht_9xy	7.28778	-2.65755	0.494393	-3.3527	0.0008	0.00387068	bs	depleted	N	Bacteria	Proteobacteria	Deltaproteobacteria	Desulfuromonadales	Geobacteraceae	Geobacter
OTU_2ht_9xy	7.39699	-2.2728	0.458577	-2.77553	0.0055111	0.0145769	bs	depleted	PP	Bacteria	Proteobacteria	Deltaproteobacteria	Desulfuromonadales	Geobacteraceae	Geobacter
OTU_2jf_ksj	3.05633	-2.20706	0.464501	-2.59863	0.00935974	0.0389989	bs	N	NPKK	Bacteria	Proteobacteria	Betaproteobacteria	unclassified	unclassified	unclassified
OTU_2ms_w7u	76.0125	-2.56177	0.517596	-3.01736	0.00254988	0.00982637	bs	depleted	N	Bacteria	Proteobacteria	Deltaproteobacteria	Desulfuromonadales	Geobacteraceae	unclassified
OTU_2ms_w7u	72.3583	-2.43841	0.452781	-3.17684	0.00148888	0.00859337	bs	depleted	NPKK	Bacteria	Proteobacteria	Deltaproteobacteria	Desulfuromonadales	Geobacteraceae	unclassified
OTU_2ms_w7u	66.6403	-4.89414	0.463991	-8.39272	4.75e-17	2.51e-15	bs	depleted	PP	Bacteria	Proteobacteria	Deltaproteobacteria	Desulfuromonadales	Geobacteraceae	unclassified
OTU_2ms_w7u	11.8498	-2.4928	0.462079	-3.23062	0.00123524	0.0032525	bs	N	PP	Bacteria	Proteobacteria	Deltaproteobacteria	Desulfuromonadales	Geobacteraceae	unclassified
OTU_2ms_w7u	12.6864	-2.5986	0.394795	-4.04919	5.14e-05	0.000234	bs	NPKK	PP	Bacteria	Proteobacteria	Deltaproteobacteria	Desulfuromonadales	Geobacteraceae	unclassified
OTU_2px_zp8	125.809	-5.91597	0.514609	-9.55282	1.26e-21	1.67e-19	bs	depleted	PP	Bacteria	Proteobacteria	unclassified	unclassified	unclassified	unclassified
OTU_2px_zp8	69.4349	-5.31465	0.549622	-7.85023	4.15e-15	1.9e-13	bs	N	PP	Bacteria	Proteobacteria	unclassified	unclassified	unclassified	unclassified
OTU_2px_zp8	29.5807	-4.02692	0.453836	-6.66963	2.56e-11	3.19e-10	bs	NPKK	PP	Bacteria	Proteobacteria	unclassified	unclassified	unclassified	unclassified
OTU_2s0_htz	8.12666	2.83888	0.400745	4.58865	4.46e-06	2.51e-05	bs	depleted	PP	Bacteria	Proteobacteria	Deltaproteobacteria	Desulfuromonadales	Geobacteraceae	unclassified
OTU_2s0_htz	7.21265	2.8085	0.385051	4.69677	2.64e-06	1.33e-05	bs	N	PP	Bacteria	Proteobacteria	Deltaproteobacteria	Desulfuromonadales	Geobacteraceae	unclassified
OTU_2s0_htz	6.62082	3.39636	0.401787	5.96426	2.46e-09	2.24e-08	bs	NPKK	PP	Bacteria	Proteobacteria	Deltaproteobacteria	Desulfuromonadales	Geobacteraceae	unclassified
OTU_2t3_9xi	21.1681	4.60175	0.560119	6.43033	1.27e-10	1.01e-08	bs	depleted	N	Bacteria	Cyanobacteria	Cyanophyceae	Nostocales	unclassified	unclassified
OTU_2t3_9xi	14.1003	-4.24695	0.558591	-5.81276	6.15e-09	1.02e-07	bs	N	NPKK	Bacteria	Cyanobacteria	Cyanophyceae	Nostocales	unclassified	unclassified
OTU_2t3_9xi	15.6876	-3.3989	0.511081	-4.69378	2.68e-06	1.33e-05	bs	N	PP	Bacteria	Cyanobacteria	Cyanophyceae	Nostocales	unclassified	unclassified
OTU_2u4_h6a	3.67876	2.42326	0.439767	3.23639	0.00121052	0.00536248	bs	depleted	N	Bacteria	Proteobacteria	Alphaproteobacteria	Rhizobiales	unclassified	unclassified
OTU_2u4_h6a	3.17454	2.22832	0.447525	2.74471	0.00605645	0.0251231	bs	depleted	NPKK	Bacteria	Proteobacteria	Alphaproteobacteria	Rhizobiales	unclassified	unclassified
OTU_2u4_h6a	3.65514	-1.94998	0.400285	-2.37325	0.0176324	0.0354585	bs	N	PP	Bacteria	Proteobacteria	Alphaproteobacteria	Rhizobiales	unclassified	unclassified
OTU_2ue_83p	3.61471	2.46961	0.49594	2.96327	0.00304387	0.0113606	bs	depleted	N	Bacteria	Proteobacteria	Alphaproteobacteria	unclassified	unclassified	unclassified
OTU_2ue_83p	3.09492	-2.28039	0.465974	-2.74776	0.00600032	0.0135563	bs	N	PP	Bacteria	Proteobacteria	Alphaproteobacteria	unclassified	unclassified	unclassified
OTU_2v7_p9m	76.726	-4.18875	0.384316	-8.29721	1.07e-16	4.9e-15	bs	depleted	PP	Bacteria	Proteobacteria	unclassified	unclassified	unclassified	unclassified
OTU_2v7_p9m	34.6428	-3.23612	0.421529	-5.30477	1.13e-07	6.77e-07	bs	N	PP	Bacteria	Proteobacteria	unclassified	unclassified	unclassified	unclassified
OTU_2v7_p9m	85.0202	-4.61088	0.333478	-10.8279	2.54e-27	2.63e-25	bs	NPKK	PP	Bacteria	Proteobacteria	unclassified	unclassified	unclassified	unclassified
OTU_2xp_0v0	7.94599	-2.87393	0.492937	-3.80156	0.000144	0.000932	bs	N	NPKK	Bacteria	unclassified	unclassified	unclassified	unclassified	unclassified
OTU_2xp_zf5	2.89804	-2.232	0.431041	-2.85819	0.00426072	0.012216	bs	NPKK	PP	Bacteria	Proteobacteria	Deltaproteobacteria	Desulfuromonadales	unclassified	unclassified
OTU_2y5_o7e	25.747	-3.1247	0.44802	-4.74242	2.11e-06	3.52e-05	bs	depleted	N	Bacteria	Proteobacteria	Deltaproteobacteria	Desulfuromonadales	Geobacteraceae	unclassified
OTU_2y5_o7e	25.1415	-2.53477	0.376942	-4.07162	4.67e-05	0.000485	bs	depleted	NPKK	Bacteria	Proteobacteria	Deltaproteobacteria	Desulfuromonadales	Geobacteraceae	unclassified
OTU_2y5_o7e	24.7909	-3.41429	0.395266	-6.10802	1.01e-09	1.27e-08	bs	depleted	PP	Bacteria	Proteobacteria	Deltaproteobacteria	Desulfuromonadales	Geobacteraceae	unclassified
OTU_2z6_yst	4.58037	-2.71707	0.490524	-3.50049	0.000464	0.00335563	bs	depleted	NPKK	Bacteria	Proteobacteria	Deltaproteobacteria	Desulfuromonadales	Geobacteraceae	unclassified
OTU_2z6_yst	4.87967	-2.60124	0.474718	-3.37304	0.000743	0.00252104	bs	depleted	PP	Bacteria	Proteobacteria	Deltaproteobacteria	Desulfuromonadales	Geobacteraceae	unclassified
OTU_2zj_xyw	5.89121	-2.35135	0.452896	-2.98379	0.00284703	0.0107959	bs	depleted	N	Bacteria	Proteobacteria	Deltaproteobacteria	Desulfuromonadales	Geobacteraceae	unclassified
OTU_2zj_xyw	5.60879	-2.75538	0.452631	-3.87817	0.000105	0.000436	bs	depleted	PP	Bacteria	Proteobacteria	Deltaproteobacteria	Desulfuromonadales	Geobacteraceae	unclassified
OTU_30b_uiv	8.26958	3.09608	0.3675	5.70362	1.17e-08	1.24e-07	bs	depleted	PP	Bacteria	Proteobacteria	Deltaproteobacteria	Desulfuromonadales	unclassified	unclassified
OTU_30b_uiv	7.46121	2.77742	0.341059	5.21148	1.87e-07	1.09e-06	bs	N	PP	Bacteria	Proteobacteria	Deltaproteobacteria	Desulfuromonadales	unclassified	unclassified
OTU_30b_uiv	7.23952	2.64713	0.332696	4.95085	7.39e-07	4.73e-06	bs	NPKK	PP	Bacteria	Proteobacteria	Deltaproteobacteria	Desulfuromonadales	unclassified	unclassified
OTU_31u_emx	21.3616	3.10859	0.393143	5.36341	8.17e-08	6.86e-07	bs	depleted	PP	Bacteria	Proteobacteria	Deltaproteobacteria	Desulfuromonadales	Geobacteraceae	unclassified
OTU_31u_emx	18.5638	3.12922	0.329929	6.45355	1.09e-10	1.11e-09	bs	N	PP	Bacteria	Proteobacteria	Deltaproteobacteria	Desulfuromonadales	Geobacteraceae	unclassified
OTU_31u_emx	17.4157	3.48124	0.353814	7.01283	2.34e-12	3.55e-11	bs	NPKK	PP	Bacteria	Proteobacteria	Deltaproteobacteria	Desulfuromonadales	Geobacteraceae	unclassified
OTU_32s_tns	6.37161	2.92139	0.460819	4.16951	3.05e-05	0.00014	bs	depleted	PP	Bacteria	Proteobacteria	Deltaproteobacteria	Desulfuromonadales	Geobacteraceae	unclassified
OTU_32s_tns	5.53917	2.56968	0.436975	3.59216	0.000328	0.000984	bs	N	PP	Bacteria	Proteobacteria	Deltaproteobacteria	Desulfuromonadales	Geobacteraceae	unclassified
OTU_32s_tns	5.10164	2.99786	0.448575	4.45379	8.44e-06	4.32e-05	bs	NPKK	PP	Bacteria	Proteobacteria	Deltaproteobacteria	Desulfuromonadales	Geobacteraceae	unclassified
OTU_3em_gnf	8.53521	2.5187	0.358793	4.23281	2.31e-05	0.000112	bs	depleted	PP	Bacteria	Proteobacteria	Deltaproteobacteria	Desulfuromonadales	Geobacteraceae	unclassified
OTU_3em_gnf	7.33869	2.71627	0.353741	4.85176	1.22e-06	6.22e-06	bs	N	PP	Bacteria	Proteobacteria	Deltaproteobacteria	Desulfuromonadales	Geobacteraceae	unclassified
OTU_3em_gnf	6.76256	3.30205	0.380699	6.04691	1.48e-09	1.38e-08	bs	NPKK	PP	Bacteria	Proteobacteria	Deltaproteobacteria	Desulfuromonadales	Geobacteraceae	unclassified
OTU_3j2_q50	14.593	3.34158	0.375407	6.23745	4.45e-10	5.95e-09	bs	depleted	PP	Bacteria	Proteobacteria	Deltaproteobacteria	Desulfuromonadales	Geobacteraceae	unclassified
OTU_3j2_q50	12.9116	3.28086	0.335972	6.78883	1.13e-11	1.38e-10	bs	N	PP	Bacteria	Proteobacteria	Deltaproteobacteria	Desulfuromonadales	Geobacteraceae	unclassified
OTU_3j2_q50	13.31	2.44808	0.404036	3.58402	0.000338	0.0013468	bs	NPKK	PP	Bacteria	Proteobacteria	Deltaproteobacteria	Desulfuromonadales	Geobacteraceae	unclassified
OTU_3ki_g53	5.09323	-2.15016	0.39895	-2.88297	0.00393946	0.0109683	bs	depleted	PP	Bacteria	Proteobacteria	Alphaproteobacteria	Rhizobiales	Beijerinckiaceae	Methylocella
OTU_3ki_g53	5.41971	-2.5483	0.473595	-3.26925	0.00107832	0.00288077	bs	N	PP	Bacteria	Proteobacteria	Alphaproteobacteria	Rhizobiales	Beijerinckiaceae	Methylocella
OTU_3ki_g53	5.04683	-2.36865	0.341856	-4.00357	6.24e-05	0.000278	bs	NPKK	PP	Bacteria	Proteobacteria	Alphaproteobacteria	Rhizobiales	Beijerinckiaceae	Methylocella
OTU_3px_n0d	11.223	-2.6072	0.433155	-3.71046	0.000207	0.0013888	bs	depleted	N	Bacteria	Proteobacteria	Deltaproteobacteria	Desulfuromonadales	Geobacteraceae	unclassified
OTU_3px_n0d	10.6335	-2.46683	0.391075	-3.75076	0.000176	0.00157967	bs	depleted	NPKK	Bacteria	Proteobacteria	Deltaproteobacteria	Desulfuromonadales	Geobacteraceae	unclassified
OTU_3px_n0d	11.5502	-2.23475	0.383902	-3.21633	0.00129842	0.00413772	bs	depleted	PP	Bacteria	Proteobacteria	Deltaproteobacteria	Desulfuromonadales	Geobacteraceae	unclassified
OTU_3rm_q68	7.63582	3.76053	0.422155	6.53913	6.19e-11	3.47e-09	bs	depleted	NPKK	Bacteria	Proteobacteria	Gammaproteobacteria	Enterobacterales	Enterobacteriaceae	Rahnella
OTU_3rm_q68	7.41902	3.67193	0.432312	6.18055	6.39e-10	1.32e-08	bs	N	NPKK	Bacteria	Proteobacteria	Gammaproteobacteria	Enterobacterales	Enterobacteriaceae	Rahnella
OTU_3rm_q68	7.40289	-3.7626	0.414023	-6.67256	2.51e-11	3.19e-10	bs	NPKK	PP	Bacteria	Proteobacteria	Gammaproteobacteria	Enterobacterales	Enterobacteriaceae	Rahnella
OTU_3v2_4gp	16.0512	-3.76161	0.457178	-6.04056	1.54e-09	7.28e-08	bs	depleted	N	Bacteria	Proteobacteria	Deltaproteobacteria	Desulfuromonadales	Geobacteraceae	unclassified
OTU_3v2_4gp	14.7778	-4.16625	0.457354	-6.92299	4.42e-12	2.83e-10	bs	depleted	NPKK	Bacteria	Proteobacteria	Deltaproteobacteria	Desulfuromonadales	Geobacteraceae	unclassified
OTU_3v2_4gp	15.5601	-4.2194	0.448333	-7.18082	6.93e-13	1.41e-11	bs	depleted	PP	Bacteria	Proteobacteria	Deltaproteobacteria	Desulfuromonadales	Geobacteraceae	unclassified
OTU_3xg_z91	3.07845	-2.00587	0.391016	-2.57246	0.010098	0.0319096	bs	depleted	N	Bacteria	Proteobacteria	unclassified	unclassified	unclassified	unclassified
OTU_3xg_z91	3.03509	-2.08374	0.382704	-2.83179	0.00462875	0.0127532	bs	depleted	PP	Bacteria	Proteobacteria	unclassified	unclassified	unclassified	unclassified
OTU_3yo_ler	7.56732	2.54496	0.336897	4.58585	4.52e-06	7.82e-05	bs	depleted	NPKK	Bacteria	Proteobacteria	Alphaproteobacteria	Rhizobiales	unclassified	unclassified
OTU_3yo_ler	7.05892	2.86851	0.360003	5.19026	2.1e-07	2.45e-06	bs	N	NPKK	Bacteria	Proteobacteria	Alphaproteobacteria	Rhizobiales	unclassified	unclassified
OTU_3yo_ler	6.902	-3.23264	0.361608	-6.17419	6.65e-10	6.65e-09	bs	NPKK	PP	Bacteria	Proteobacteria	Alphaproteobacteria	Rhizobiales	unclassified	unclassified
OTU_44e_jy4	15.018	2.17819	0.36854	3.19691	0.00138907	0.00362156	bs	N	PP	Bacteria	Proteobacteria	unclassified	unclassified	unclassified	unclassified
OTU_49o_ee7	429.124	-3.82171	0.376371	-7.49714	6.52e-14	1.72e-12	bs	depleted	PP	Bacteria	Proteobacteria	Alphaproteobacteria	Rhizobiales	Bradyrhizobiaceae	Bradyrhizobium
OTU_49o_ee7	601.951	-4.61383	0.46756	-7.72912	1.08e-14	3.96e-13	bs	N	PP	Bacteria	Proteobacteria	Alphaproteobacteria	Rhizobiales	Bradyrhizobiaceae	Bradyrhizobium
OTU_49o_ee7	258.432	-3.31982	0.349763	-6.63254	3.3e-11	3.87e-10	bs	NPKK	PP	Bacteria	Proteobacteria	Alphaproteobacteria	Rhizobiales	Bradyrhizobiaceae	Bradyrhizobium
OTU_4bc_5vq	26.9266	3.01401	0.414409	4.85994	1.17e-06	7.22e-06	bs	depleted	PP	Bacteria	Proteobacteria	Deltaproteobacteria	Desulfuromonadales	Geobacteraceae	unclassified
OTU_4bc_5vq	22.6641	3.52905	0.332859	7.59797	3.01e-14	8.47e-13	bs	N	PP	Bacteria	Proteobacteria	Deltaproteobacteria	Desulfuromonadales	Geobacteraceae	unclassified
OTU_4bc_5vq	21.3947	3.84864	0.360892	7.89332	2.94e-15	7.54e-14	bs	NPKK	PP	Bacteria	Proteobacteria	Deltaproteobacteria	Desulfuromonadales	Geobacteraceae	unclassified
OTU_4h7_7yi	3.97755	2.54487	0.39971	3.86498	0.000111	0.000456	bs	depleted	PP	Bacteria	Proteobacteria	Deltaproteobacteria	Desulfuromonadales	Geobacteraceae	unclassified
OTU_4h7_7yi	3.77786	2.15752	0.386819	2.9924	0.00276796	0.00666496	bs	N	PP	Bacteria	Proteobacteria	Deltaproteobacteria	Desulfuromonadales	Geobacteraceae	unclassified
OTU_4h7_7yi	3.55136	2.35857	0.394139	3.44693	0.000567	0.00209433	bs	NPKK	PP	Bacteria	Proteobacteria	Deltaproteobacteria	Desulfuromonadales	Geobacteraceae	unclassified
OTU_4hi_bin	3.06715	2.15322	0.384221	3.00145	0.00268696	0.00793506	bs	depleted	PP	Bacteria	Proteobacteria	Deltaproteobacteria	Desulfuromonadales	Geobacteraceae	Geobacter
OTU_4hi_bin	2.76628	1.91751	0.377587	2.42993	0.0151017	0.0371869	bs	NPKK	PP	Bacteria	Proteobacteria	Deltaproteobacteria	Desulfuromonadales	Geobacteraceae	Geobacter
OTU_4k8_96d	2.69485	1.93159	0.402069	2.31699	0.0205044	0.0486377	bs	NPKK	PP	Bacteria	Proteobacteria	Deltaproteobacteria	Desulfuromonadales	Geobacteraceae	unclassified
OTU_4kk_hkl	4.30491	2.73637	0.436232	3.98038	6.88e-05	0.000299	bs	depleted	PP	Bacteria	Proteobacteria	Deltaproteobacteria	Desulfuromonadales	Geobacteraceae	unclassified
OTU_4kk_hkl	4.06698	2.08043	0.406275	2.65937	0.00782881	0.0175788	bs	N	PP	Bacteria	Proteobacteria	Deltaproteobacteria	Desulfuromonadales	Geobacteraceae	unclassified
OTU_4kk_hkl	3.73238	2.46638	0.421078	3.48244	0.000497	0.00185199	bs	NPKK	PP	Bacteria	Proteobacteria	Deltaproteobacteria	Desulfuromonadales	Geobacteraceae	unclassified
OTU_4ll_l8r	25.7547	-2.77891	0.423553	-4.19996	2.67e-05	0.000243	bs	depleted	N	Bacteria	Proteobacteria	Deltaproteobacteria	Desulfuromonadales	Geobacteraceae	unclassified
OTU_4ll_l8r	24.7885	-2.4906	0.332441	-4.48381	7.33e-06	0.000108	bs	depleted	NPKK	Bacteria	Proteobacteria	Deltaproteobacteria	Desulfuromonadales	Geobacteraceae	unclassified
OTU_4ll_l8r	27.4428	-2.08656	0.355249	-3.0586	0.00222375	0.0067607	bs	depleted	PP	Bacteria	Proteobacteria	Deltaproteobacteria	Desulfuromonadales	Geobacteraceae	unclassified
OTU_4x7_ar8	5.8691	2.3493	0.44532	3.02996	0.00244587	0.0125948	bs	depleted	NPKK	Bacteria	Proteobacteria	Alphaproteobacteria	Rhizobiales	Bradyrhizobiaceae	Bradyrhizobium
OTU_4x7_ar8	5.26881	3.12401	0.471674	4.50313	6.7e-06	6.01e-05	bs	N	NPKK	Bacteria	Proteobacteria	Alphaproteobacteria	Rhizobiales	Bradyrhizobiaceae	Bradyrhizobium
OTU_4x7_ar8	5.27921	-3.21468	0.454107	-4.87699	1.08e-06	6.59e-06	bs	NPKK	PP	Bacteria	Proteobacteria	Alphaproteobacteria	Rhizobiales	Bradyrhizobiaceae	Bradyrhizobium
OTU_50z_68j	16.3031	2.48202	0.35642	4.15806	3.21e-05	0.00012	bs	N	PP	Bacteria	Proteobacteria	Deltaproteobacteria	Desulfuromonadales	Geobacteraceae	unclassified
OTU_50z_68j	15.9699	2.31045	0.448792	2.91994	0.00350096	0.0101801	bs	NPKK	PP	Bacteria	Proteobacteria	Deltaproteobacteria	Desulfuromonadales	Geobacteraceae	unclassified
OTU_519_yc5	3.92727	2.05985	0.444037	2.38684	0.0169938	0.045561	bs	depleted	N	Bacteria	Proteobacteria	unclassified	unclassified	unclassified	unclassified
OTU_519_yc5	3.21651	-2.24313	0.445239	-2.79205	0.00523745	0.0244414	bs	N	NPKK	Bacteria	Proteobacteria	unclassified	unclassified	unclassified	unclassified
OTU_51f_5jn	4.84954	2.90127	0.448299	4.24109	2.22e-05	0.00011	bs	depleted	PP	Bacteria	Proteobacteria	Deltaproteobacteria	Desulfuromonadales	Geobacteraceae	unclassified
OTU_51f_5jn	4.75153	2.29291	0.426056	3.03461	0.00240845	0.00591606	bs	N	PP	Bacteria	Proteobacteria	Deltaproteobacteria	Desulfuromonadales	Geobacteraceae	unclassified
OTU_51f_5jn	4.39697	2.69657	0.443392	3.82634	0.00013	0.000555	bs	NPKK	PP	Bacteria	Proteobacteria	Deltaproteobacteria	Desulfuromonadales	Geobacteraceae	unclassified
OTU_558_1ks	10.0733	-3.28269	0.517464	-4.41129	1.03e-05	0.000115	bs	depleted	N	Bacteria	Proteobacteria	Deltaproteobacteria	Desulfuromonadales	Geobacteraceae	unclassified
OTU_558_1ks	9.58086	-2.63887	0.489216	-3.35	0.000808	0.00548539	bs	depleted	NPKK	Bacteria	Proteobacteria	Deltaproteobacteria	Desulfuromonadales	Geobacteraceae	unclassified
OTU_558_1ks	10.0137	-2.82812	0.499384	-3.66074	0.000251	0.000964	bs	depleted	PP	Bacteria	Proteobacteria	Deltaproteobacteria	Desulfuromonadales	Geobacteraceae	unclassified
OTU_57y_zcs	23.7355	-2.54497	0.448241	-3.44674	0.000567	0.00294571	bs	depleted	N	Bacteria	Proteobacteria	Deltaproteobacteria	Desulfuromonadales	Geobacteraceae	unclassified
OTU_57y_zcs	21.4176	-3.91221	0.397489	-7.32652	2.36e-13	5.21e-12	bs	depleted	PP	Bacteria	Proteobacteria	Deltaproteobacteria	Desulfuromonadales	Geobacteraceae	unclassified
OTU_57y_zcs	7.49922	-2.44595	0.319821	-4.52112	6.15e-06	3.32e-05	bs	NPKK	PP	Bacteria	Proteobacteria	Deltaproteobacteria	Desulfuromonadales	Geobacteraceae	unclassified
OTU_57z_ns1	2.99906	-2.04569	0.394166	-2.65292	0.00797986	0.0196342	bs	depleted	PP	Bacteria	Proteobacteria	Deltaproteobacteria	Desulfuromonadales	Geobacteraceae	Geobacter
OTU_59s_kdl	3.55784	-2.0635	0.395837	-2.68672	0.0072157	0.0245175	bs	depleted	N	Bacteria	Proteobacteria	Deltaproteobacteria	Desulfuromonadales	Geobacteraceae	unclassified
OTU_59s_kdl	3.47391	-2.22269	0.389176	-3.14174	0.00167946	0.00522608	bs	depleted	PP	Bacteria	Proteobacteria	Deltaproteobacteria	Desulfuromonadales	Geobacteraceae	unclassified
OTU_5a1_3z4	3.49408	-2.42841	0.442561	-3.22761	0.00124831	0.00693507	bs	N	NPKK	Bacteria	Cyanobacteria	Cyanophyceae	Nostocales	Nostocaceae	unclassified
OTU_5dk_t6r	8.13443	-2.24697	0.40718	-3.06246	0.00219524	0.00874407	bs	depleted	N	Bacteria	Proteobacteria	Deltaproteobacteria	Desulfuromonadales	Geobacteraceae	unclassified
OTU_5dk_t6r	8.38817	-1.9376	0.366312	-2.55957	0.0104802	0.0249731	bs	depleted	PP	Bacteria	Proteobacteria	Deltaproteobacteria	Desulfuromonadales	Geobacteraceae	unclassified
OTU_5f1_dfy	3.27282	-2.15412	0.449426	-2.56799	0.010229	0.0395049	bs	depleted	NPKK	Bacteria	Proteobacteria	Deltaproteobacteria	Desulfuromonadales	Geobacteraceae	unclassified
OTU_5f1_dfy	3.46557	-2.15981	0.439101	-2.64132	0.00825843	0.0201612	bs	depleted	PP	Bacteria	Proteobacteria	Deltaproteobacteria	Desulfuromonadales	Geobacteraceae	unclassified
OTU_5jh_f3w	6.95103	-2.07467	0.402413	-2.67056	0.00757245	0.0188954	bs	depleted	PP	Bacteria	Proteobacteria	Deltaproteobacteria	Desulfuromonadales	Geobacteraceae	unclassified
OTU_5mw_awd	3.15321	-2.04235	0.388629	-2.68213	0.00731561	0.0245929	bs	depleted	N	Bacteria	Proteobacteria	Betaproteobacteria	Rhodocyclales	unclassified Rhodocyclales	unclassified
OTU_5mw_awd	3.00102	-1.96523	0.38219	-2.52552	0.0115527	0.0438611	bs	depleted	NPKK	Bacteria	Proteobacteria	Betaproteobacteria	Rhodocyclales	unclassified Rhodocyclales	unclassified
OTU_5mw_awd	3.10711	-2.11986	0.380099	-2.94623	0.00321673	0.00929864	bs	depleted	PP	Bacteria	Proteobacteria	Betaproteobacteria	Rhodocyclales	unclassified Rhodocyclales	unclassified
OTU_5p2_gn8	7.40877	3.53424	0.427336	5.93032	3.02e-09	3.48e-08	bs	depleted	PP	Bacteria	Proteobacteria	Deltaproteobacteria	Desulfuromonadales	Geobacteraceae	Geobacter
OTU_5p2_gn8	7.54213	2.36596	0.400255	3.41274	0.000643	0.00181069	bs	N	PP	Bacteria	Proteobacteria	Deltaproteobacteria	Desulfuromonadales	Geobacteraceae	Geobacter
OTU_5p2_gn8	6.67052	3.37423	0.42626	5.5699	2.55e-08	2.09e-07	bs	NPKK	PP	Bacteria	Proteobacteria	Deltaproteobacteria	Desulfuromonadales	Geobacteraceae	Geobacter
OTU_5pr_9ql	3.05421	-2.09179	0.454374	-2.40285	0.016268	0.0367283	bs	depleted	PP	Bacteria	Proteobacteria	Deltaproteobacteria	Desulfuromonadales	Geobacteraceae	unclassified
OTU_5qh_03c	2.63107	-2.05255	0.424612	-2.47885	0.0131806	0.0331537	bs	NPKK	PP	Bacteria	unclassified	unclassified	unclassified	unclassified	unclassified
OTU_5ra_2m7	5.18714	2.2957	0.505322	2.56411	0.0103442	0.0324027	bs	depleted	N	Bacteria	Proteobacteria	Alphaproteobacteria	unclassified	unclassified	unclassified
OTU_5rr_gaf	6.4414	-2.00777	0.381612	-2.64083	0.00827029	0.0201612	bs	depleted	PP	Bacteria	Proteobacteria	unclassified	unclassified	unclassified	unclassified
OTU_5rr_gaf	7.90327	-2.63832	0.409717	-3.99867	6.37e-05	0.00022	bs	N	PP	Bacteria	Proteobacteria	unclassified	unclassified	unclassified	unclassified
OTU_5rr_gaf	13.7026	-3.50086	0.339015	-7.37684	1.62e-13	3.02e-12	bs	NPKK	PP	Bacteria	Proteobacteria	unclassified	unclassified	unclassified	unclassified
OTU_5so_xx7	10.2757	-3.20471	0.478381	-4.60868	4.05e-06	5.65e-05	bs	depleted	N	Bacteria	Proteobacteria	Deltaproteobacteria	Desulfuromonadales	unclassified	unclassified
OTU_5so_xx7	9.89893	-2.85722	0.439782	-4.22304	2.41e-05	0.000284	bs	depleted	NPKK	Bacteria	Proteobacteria	Deltaproteobacteria	Desulfuromonadales	unclassified	unclassified
OTU_5so_xx7	9.7906	-3.94213	0.480048	-6.12882	8.85e-10	1.14e-08	bs	depleted	PP	Bacteria	Proteobacteria	Deltaproteobacteria	Desulfuromonadales	unclassified	unclassified
OTU_5t0_nne	11.5124	2.87041	0.349174	5.35667	8.48e-08	6.9e-07	bs	depleted	PP	Bacteria	Proteobacteria	Deltaproteobacteria	Desulfuromonadales	Geobacteraceae	unclassified
OTU_5t0_nne	10.0156	2.93532	0.31936	6.06	1.36e-09	1.16e-08	bs	N	PP	Bacteria	Proteobacteria	Deltaproteobacteria	Desulfuromonadales	Geobacteraceae	unclassified
OTU_5t0_nne	9.07776	3.88912	0.36903	7.82896	4.92e-15	1.12e-13	bs	NPKK	PP	Bacteria	Proteobacteria	Deltaproteobacteria	Desulfuromonadales	Geobacteraceae	unclassified
OTU_5x7_97r	364.638	-2.55851	0.54102	-2.88068	0.00396818	0.0143581	bs	depleted	N	Bacteria	Proteobacteria	unclassified	unclassified	unclassified	unclassified
OTU_5x7_97r	312.12	-7.10142	0.447842	-13.6241	2.88e-42	7.62e-40	bs	depleted	PP	Bacteria	Proteobacteria	unclassified	unclassified	unclassified	unclassified
OTU_5x7_97r	51.0272	-4.72412	0.50474	-7.3783	1.6e-13	3.59e-12	bs	N	PP	Bacteria	Proteobacteria	unclassified	unclassified	unclassified	unclassified
OTU_5x7_97r	95.1533	-5.64198	0.428745	-10.8269	2.57e-27	2.63e-25	bs	NPKK	PP	Bacteria	Proteobacteria	unclassified	unclassified	unclassified	unclassified
OTU_5y3_0ov	8.22409	3.74976	0.504798	5.44725	5.12e-08	4.44e-07	bs	depleted	PP	Bacteria	Proteobacteria	unclassified	unclassified	unclassified	unclassified
OTU_5y3_0ov	7.66885	2.78223	0.469406	3.79678	0.000147	0.000475	bs	N	PP	Bacteria	Proteobacteria	unclassified	unclassified	unclassified	unclassified
OTU_5y3_0ov	7.00361	3.46785	0.490496	5.03134	4.87e-07	3.27e-06	bs	NPKK	PP	Bacteria	Proteobacteria	unclassified	unclassified	unclassified	unclassified
OTU_5yc_ya2	3.12489	-2.24161	0.382472	-3.24627	0.00116927	0.00399502	bs	NPKK	PP	Bacteria	Proteobacteria	Alphaproteobacteria	Rhizobiales	unclassified	unclassified
OTU_62h_ikb	7.46754	-1.99212	0.409571	-2.42233	0.0154212	0.0422524	bs	depleted	N	Bacteria	Proteobacteria	Deltaproteobacteria	Desulfuromonadales	Geobacteraceae	unclassified
OTU_63d_yps	12.0178	-2.30546	0.50944	-2.56255	0.0103907	0.0324027	bs	depleted	N	Bacteria	Proteobacteria	Deltaproteobacteria	Desulfuromonadales	Geobacteraceae	unclassified
OTU_675_9bi	7.44898	3.50055	0.423542	5.9039	3.55e-09	4e-08	bs	depleted	PP	Bacteria	Proteobacteria	Deltaproteobacteria	Desulfuromonadales	Geobacteraceae	unclassified
OTU_675_9bi	6.91482	2.55382	0.384144	4.04488	5.23e-05	0.000188	bs	N	PP	Bacteria	Proteobacteria	Deltaproteobacteria	Desulfuromonadales	Geobacteraceae	unclassified
OTU_675_9bi	6.22212	3.30703	0.411272	5.6095	2.03e-08	1.73e-07	bs	NPKK	PP	Bacteria	Proteobacteria	Deltaproteobacteria	Desulfuromonadales	Geobacteraceae	unclassified
OTU_6az_ng9	5.61046	-3.02296	0.38776	-5.21704	1.82e-07	5.39e-06	bs	depleted	N	Bacteria	Proteobacteria	unclassified	unclassified	unclassified	unclassified
OTU_6az_ng9	5.29769	-2.94708	0.378037	-5.15052	2.6e-07	8.31e-06	bs	depleted	NPKK	Bacteria	Proteobacteria	unclassified	unclassified	unclassified	unclassified
OTU_6az_ng9	5.53383	-3.10136	0.376734	-5.57783	2.44e-08	2.3e-07	bs	depleted	PP	Bacteria	Proteobacteria	unclassified	unclassified	unclassified	unclassified
OTU_6be_jf6	10.2449	-1.97791	0.392138	-2.49378	0.0126389	0.0372103	bs	depleted	N	Bacteria	Proteobacteria	unclassified	unclassified	unclassified	unclassified
OTU_6be_jf6	8.83533	-3.40943	0.415598	-5.79749	6.73e-09	7.42e-08	bs	depleted	PP	Bacteria	Proteobacteria	unclassified	unclassified	unclassified	unclassified
OTU_6be_jf6	3.88784	-2.25815	0.332782	-3.7807	0.000156	0.000648	bs	NPKK	PP	Bacteria	Proteobacteria	unclassified	unclassified	unclassified	unclassified
OTU_6gf_svq	18.0068	-2.813	0.36042	-5.03025	4.9e-07	3.2e-06	bs	depleted	PP	Bacteria	Proteobacteria	unclassified	unclassified	unclassified	unclassified
OTU_6gf_svq	21.6284	-3.36226	0.420728	-5.6147	1.97e-08	1.33e-07	bs	N	PP	Bacteria	Proteobacteria	unclassified	unclassified	unclassified	unclassified
OTU_6gf_svq	13.4147	-2.56905	0.30739	-5.10442	3.32e-07	2.35e-06	bs	NPKK	PP	Bacteria	Proteobacteria	unclassified	unclassified	unclassified	unclassified
OTU_6gq_ejl	4.29155	-2.16764	0.438106	-2.66521	0.00769404	0.0253557	bs	depleted	N	Bacteria	Proteobacteria	Deltaproteobacteria	Desulfuromonadales	unclassified	unclassified
OTU_6gq_ejl	3.88022	-2.4603	0.44289	-3.29721	0.000977	0.00624968	bs	depleted	NPKK	Bacteria	Proteobacteria	Deltaproteobacteria	Desulfuromonadales	unclassified	unclassified
OTU_6gq_ejl	4.09846	-2.51516	0.435794	-3.47677	0.000507	0.00183878	bs	depleted	PP	Bacteria	Proteobacteria	Deltaproteobacteria	Desulfuromonadales	unclassified	unclassified
OTU_6h0_aor	9.69447	3.6377	0.383527	6.87749	6.09e-12	1.04e-10	bs	depleted	PP	Bacteria	Proteobacteria	Deltaproteobacteria	Desulfuromonadales	Geobacteraceae	unclassified
OTU_6h0_aor	9.06761	2.98952	0.350258	5.68016	1.35e-08	9.47e-08	bs	N	PP	Bacteria	Proteobacteria	Deltaproteobacteria	Desulfuromonadales	Geobacteraceae	unclassified
OTU_6h0_aor	8.31548	3.73636	0.387603	7.05969	1.67e-12	2.63e-11	bs	NPKK	PP	Bacteria	Proteobacteria	Deltaproteobacteria	Desulfuromonadales	Geobacteraceae	unclassified
OTU_6ia_fu6	2.74655	-1.96353	0.430668	-2.2373	0.0252669	0.0486721	bs	N	PP	Bacteria	Proteobacteria	Alphaproteobacteria	Rhizobiales	unclassified	unclassified
OTU_6ie_thi	9.62437	-2.85498	0.509951	-3.63757	0.000275	0.00165136	bs	depleted	N	Bacteria	Proteobacteria	Deltaproteobacteria	Desulfuromonadales	Geobacteraceae	unclassified
OTU_6ie_thi	9.13941	-2.52258	0.48469	-3.14135	0.00168171	0.00941758	bs	depleted	NPKK	Bacteria	Proteobacteria	Deltaproteobacteria	Desulfuromonadales	Geobacteraceae	unclassified
OTU_6ie_thi	9.27303	-3.00795	0.477143	-4.20828	2.57e-05	0.000122	bs	depleted	PP	Bacteria	Proteobacteria	Deltaproteobacteria	Desulfuromonadales	Geobacteraceae	unclassified
OTU_6p5_hr0	17.848	3.12986	0.369324	5.76693	8.07e-09	8.72e-08	bs	depleted	PP	Bacteria	Proteobacteria	Deltaproteobacteria	Desulfuromonadales	Geobacteraceae	Geobacter
OTU_6p5_hr0	15.6405	3.11296	0.309003	6.838	8.03e-12	1.01e-10	bs	N	PP	Bacteria	Proteobacteria	Deltaproteobacteria	Desulfuromonadales	Geobacteraceae	Geobacter
OTU_6p5_hr0	15.0075	3.1387	0.34639	6.17427	6.65e-10	6.65e-09	bs	NPKK	PP	Bacteria	Proteobacteria	Deltaproteobacteria	Desulfuromonadales	Geobacteraceae	Geobacter
OTU_6p5_xa7	5.15509	-2.32953	0.389922	-3.40973	0.00065	0.00324454	bs	depleted	N	Bacteria	Proteobacteria	Deltaproteobacteria	Desulfuromonadales	Geobacteraceae	Geobacter
OTU_6p5_xa7	5.029	-2.48278	0.370756	-3.99935	6.35e-05	0.00028	bs	depleted	PP	Bacteria	Proteobacteria	Deltaproteobacteria	Desulfuromonadales	Geobacteraceae	Geobacter
OTU_6s8_tb9	10.9334	2.96959	0.484999	4.06102	4.89e-05	0.000385	bs	depleted	N	Bacteria	Proteobacteria	Alphaproteobacteria	Rhizobiales	unclassified	unclassified
OTU_6s8_tb9	9.60697	-2.6642	0.457177	-3.64017	0.000272	0.000824	bs	N	PP	Bacteria	Proteobacteria	Alphaproteobacteria	Rhizobiales	unclassified	unclassified
OTU_6sg_wci	4.9489	-2.21933	0.410382	-2.97121	0.00296625	0.0111587	bs	depleted	N	Bacteria	Proteobacteria	Deltaproteobacteria	Desulfuromonadales	Geobacteraceae	unclassified
OTU_6sg_wci	4.72637	-2.09858	0.382828	-2.86966	0.00410919	0.0191762	bs	depleted	NPKK	Bacteria	Proteobacteria	Deltaproteobacteria	Desulfuromonadales	Geobacteraceae	unclassified
OTU_6sg_wci	4.6728	-2.74428	0.409611	-4.25837	2.06e-05	0.000103	bs	depleted	PP	Bacteria	Proteobacteria	Deltaproteobacteria	Desulfuromonadales	Geobacteraceae	unclassified
OTU_6wo_s7g	3.2104	-2.30009	0.488678	-2.66043	0.00780415	0.0206432	bs	NPKK	PP	Bacteria	unclassified	unclassified	unclassified	unclassified	unclassified
OTU_6zj_7f3	3.90627	2.34605	0.427578	3.14809	0.0016434	0.00514414	bs	depleted	PP	Bacteria	Proteobacteria	unclassified	unclassified	unclassified	unclassified
OTU_730_pth	5.30256	-2.82937	0.508249	-3.59936	0.000319	0.00250727	bs	depleted	NPKK	Bacteria	Cyanobacteria	Cyanophyceae	Nostocales	Tolypothrichaceae	Hassallia
OTU_769_iwl	34.9525	-4.06946	0.488281	-6.28625	3.25e-10	1.93e-08	bs	depleted	N	Bacteria	Proteobacteria	Alphaproteobacteria	Rhizobiales	Bradyrhizobiaceae	Bradyrhizobium
OTU_769_iwl	33.7419	-5.07037	0.47911	-8.49568	1.97e-17	1.16e-15	bs	depleted	PP	Bacteria	Proteobacteria	Alphaproteobacteria	Rhizobiales	Bradyrhizobiaceae	Bradyrhizobium
OTU_769_iwl	13.5928	2.8618	0.394448	4.72001	2.36e-06	2.17e-05	bs	N	NPKK	Bacteria	Proteobacteria	Alphaproteobacteria	Rhizobiales	Bradyrhizobiaceae	Bradyrhizobium
OTU_769_iwl	12.9217	-3.82644	0.391296	-7.22328	5.07e-13	9.05e-12	bs	NPKK	PP	Bacteria	Proteobacteria	Alphaproteobacteria	Rhizobiales	Bradyrhizobiaceae	Bradyrhizobium
OTU_76a_2ke	34.7419	6.01861	0.508779	9.86402	5.96e-23	2.67e-20	bs	depleted	NPKK	Bacteria	Proteobacteria	Alphaproteobacteria	Rhizobiales	unclassified	unclassified
OTU_76a_2ke	34.7726	4.24036	0.515174	6.28984	3.18e-10	6.95e-09	bs	N	NPKK	Bacteria	Proteobacteria	Alphaproteobacteria	Rhizobiales	unclassified	unclassified
OTU_76a_2ke	33.796	-6.01034	0.505118	-9.91915	3.44e-23	2.01e-21	bs	NPKK	PP	Bacteria	Proteobacteria	Alphaproteobacteria	Rhizobiales	unclassified	unclassified
OTU_76e_ac9	2.70505	2.0019	0.388902	2.57624	0.00998806	0.0392513	bs	depleted	NPKK	Bacteria	Proteobacteria	unclassified	unclassified	unclassified	unclassified
OTU_76e_ac9	2.63076	-2.07061	0.386105	-2.77284	0.00555686	0.0156049	bs	NPKK	PP	Bacteria	Proteobacteria	unclassified	unclassified	unclassified	unclassified
OTU_7d1_uak	6.84778	-2.33194	0.47212	-2.8212	0.00478443	0.021222	bs	depleted	NPKK	Bacteria	Proteobacteria	Deltaproteobacteria	Desulfuromonadales	Geobacteraceae	unclassified
OTU_7d1_uak	12.207	2.64978	0.354354	4.65575	3.23e-06	1.53e-05	bs	N	PP	Bacteria	Proteobacteria	Deltaproteobacteria	Desulfuromonadales	Geobacteraceae	unclassified
OTU_7d1_uak	11.2455	3.20748	0.363522	6.07248	1.26e-09	1.2e-08	bs	NPKK	PP	Bacteria	Proteobacteria	Deltaproteobacteria	Desulfuromonadales	Geobacteraceae	unclassified
OTU_7f2_hk6	30.5813	3.9252	0.58585	4.99308	5.94e-07	1.22e-05	bs	depleted	N	Bacteria	Proteobacteria	Alphaproteobacteria	Rhizobiales	unclassified	unclassified
OTU_7f2_hk6	42.5361	-5.90252	0.605084	-8.10221	5.4e-16	1.2e-13	bs	N	NPKK	Bacteria	Proteobacteria	Alphaproteobacteria	Rhizobiales	unclassified	unclassified
OTU_7f2_hk6	26.1401	-4.93697	0.55007	-7.15722	8.23e-13	1.51e-11	bs	N	PP	Bacteria	Proteobacteria	Alphaproteobacteria	Rhizobiales	unclassified	unclassified
OTU_7fb_uz3	4.0146	2.54575	0.388417	3.97962	6.9e-05	0.000299	bs	depleted	PP	Bacteria	Proteobacteria	Deltaproteobacteria	Desulfuromonadales	Geobacteraceae	unclassified
OTU_7fb_uz3	3.80864	2.20394	0.381669	3.1544	0.00160828	0.0041163	bs	N	PP	Bacteria	Proteobacteria	Deltaproteobacteria	Desulfuromonadales	Geobacteraceae	unclassified
OTU_7fb_uz3	3.58425	2.36648	0.385568	3.54407	0.000394	0.00152397	bs	NPKK	PP	Bacteria	Proteobacteria	Deltaproteobacteria	Desulfuromonadales	Geobacteraceae	unclassified
OTU_7fp_dzs	3.56502	2.54911	0.37419	4.13991	3.47e-05	0.000389	bs	depleted	NPKK	Bacteria	Cyanobacteria	Cyanophyceae	Nostocales	unclassified	unclassified
OTU_7fp_dzs	3.48068	2.46964	0.378643	3.88134	0.000104	0.000699	bs	N	NPKK	Bacteria	Cyanobacteria	Cyanophyceae	Nostocales	unclassified	unclassified
OTU_7fp_dzs	3.47772	-2.5734	0.366952	-4.28775	1.8e-05	8.92e-05	bs	NPKK	PP	Bacteria	Cyanobacteria	Cyanophyceae	Nostocales	unclassified	unclassified
OTU_7hd_wo7	31.6374	4.17	0.592522	5.35	8.8e-08	3.47e-06	bs	depleted	N	Bacteria	Proteobacteria	Alphaproteobacteria	Rhizobiales	unclassified	unclassified
OTU_7hd_wo7	24.0553	-5.3896	0.586997	-7.47807	7.54e-14	4.4e-12	bs	N	NPKK	Bacteria	Proteobacteria	Alphaproteobacteria	Rhizobiales	unclassified	unclassified
OTU_7hd_wo7	27.2192	-4.9107	0.554384	-7.05414	1.74e-12	2.89e-11	bs	N	PP	Bacteria	Proteobacteria	Alphaproteobacteria	Rhizobiales	unclassified	unclassified
OTU_7kc_qiz	2.72232	-1.87242	0.388911	-2.24324	0.0248813	0.0481828	bs	N	PP	Bacteria	Proteobacteria	Alphaproteobacteria	Rhizobiales	Bradyrhizobiaceae	Bradyrhizobium
OTU_7lj_t4r	6.6202	3.06901	0.424459	4.87446	1.09e-06	2.07e-05	bs	depleted	N	Bacteria	Proteobacteria	Alphaproteobacteria	Rhizobiales	Bradyrhizobiaceae	Bradyrhizobium
OTU_7lj_t4r	3.57007	2.07685	0.363008	2.96645	0.00301259	0.0151645	bs	depleted	NPKK	Bacteria	Proteobacteria	Alphaproteobacteria	Rhizobiales	Bradyrhizobiaceae	Bradyrhizobium
OTU_7lj_t4r	3.89738	2.17907	0.430855	2.73659	0.0062079	0.0161772	bs	depleted	PP	Bacteria	Proteobacteria	Alphaproteobacteria	Rhizobiales	Bradyrhizobiaceae	Bradyrhizobium
OTU_7ls_82t	3.11466	2.13876	0.457592	2.4886	0.0128247	0.0374429	bs	depleted	N	Bacteria	Proteobacteria	Alphaproteobacteria	Rhizobiales	Rhizobiaceae	Rhizobium
OTU_7m7_0r1	8.20124	-3.05782	0.46841	-4.3932	1.12e-05	0.000152	bs	depleted	NPKK	Bacteria	Proteobacteria	Alphaproteobacteria	Rhizobiales	unclassified	unclassified
OTU_7m7_0r1	8.63596	-3.12787	0.463732	-4.58858	4.46e-06	2.51e-05	bs	depleted	PP	Bacteria	Proteobacteria	Alphaproteobacteria	Rhizobiales	unclassified	unclassified
OTU_7m7_0r1	18.5397	-4.43904	0.536394	-6.41141	1.44e-10	3.6e-09	bs	N	NPKK	Bacteria	Proteobacteria	Alphaproteobacteria	Rhizobiales	unclassified	unclassified
OTU_7m7_0r1	19.7438	-4.60492	0.525991	-6.85359	7.2e-12	9.41e-11	bs	N	PP	Bacteria	Proteobacteria	Alphaproteobacteria	Rhizobiales	unclassified	unclassified
OTU_7nu_yc7	4.71003	2.0547	0.435846	2.4199	0.0155248	0.0352474	bs	depleted	PP	Bacteria	Proteobacteria	Deltaproteobacteria	Desulfuromonadales	Geobacteraceae	Geobacter
OTU_7nu_yc7	4.57326	1.95687	0.425227	2.25025	0.0244329	0.0476095	bs	N	PP	Bacteria	Proteobacteria	Deltaproteobacteria	Desulfuromonadales	Geobacteraceae	Geobacter
OTU_7nu_yc7	4.11356	2.56336	0.448427	3.48632	0.00049	0.00184208	bs	NPKK	PP	Bacteria	Proteobacteria	Deltaproteobacteria	Desulfuromonadales	Geobacteraceae	Geobacter
OTU_7x3_qak	6.12514	-2.52865	0.459324	-3.32805	0.000875	0.00414535	bs	depleted	N	Bacteria	Proteobacteria	Deltaproteobacteria	Desulfuromonadales	Geobacteraceae	unclassified
OTU_7x3_qak	6.09668	-2.46619	0.437894	-3.34828	0.000813	0.00273982	bs	depleted	PP	Bacteria	Proteobacteria	Deltaproteobacteria	Desulfuromonadales	Geobacteraceae	unclassified
OTU_7yo_hwg	5.03658	-2.42104	0.535958	-2.6514	0.0080158	0.0262034	bs	depleted	N	Bacteria	Proteobacteria	Deltaproteobacteria	Desulfuromonadales	unclassified	unclassified
OTU_853_wbw	46.9629	-2.9402	0.46045	-4.21369	2.51e-05	0.000233	bs	depleted	N	Bacteria	Proteobacteria	Deltaproteobacteria	Desulfuromonadales	Geobacteraceae	unclassified
OTU_853_wbw	46.0097	-2.40669	0.379419	-3.70748	0.000209	0.00182701	bs	depleted	NPKK	Bacteria	Proteobacteria	Deltaproteobacteria	Desulfuromonadales	Geobacteraceae	unclassified
OTU_853_wbw	42.8131	-4.48022	0.407966	-8.53065	1.46e-17	9.62e-16	bs	depleted	PP	Bacteria	Proteobacteria	Deltaproteobacteria	Desulfuromonadales	Geobacteraceae	unclassified
OTU_853_wbw	8.59888	-2.16522	0.341056	-3.41651	0.000634	0.002322	bs	NPKK	PP	Bacteria	Proteobacteria	Deltaproteobacteria	Desulfuromonadales	Geobacteraceae	unclassified
OTU_87g_tde	7.19568	-3.10737	0.572099	-3.68357	0.00023	0.00145353	bs	depleted	N	Bacteria	Proteobacteria	Deltaproteobacteria	Desulfuromonadales	Geobacteraceae	Geobacter
OTU_87g_tde	6.98396	-3.37137	0.562144	-4.21845	2.46e-05	0.000118	bs	depleted	PP	Bacteria	Proteobacteria	Deltaproteobacteria	Desulfuromonadales	Geobacteraceae	Geobacter
OTU_88v_oxv	2.98657	-1.95482	0.393127	-2.42878	0.0151497	0.0417498	bs	depleted	N	Bacteria	Proteobacteria	Alphaproteobacteria	Rhizobiales	Methylocystaceae	Methylocystis
OTU_88v_oxv	2.94136	-2.03136	0.384723	-2.68077	0.0073452	0.0186107	bs	depleted	PP	Bacteria	Proteobacteria	Alphaproteobacteria	Rhizobiales	Methylocystaceae	Methylocystis
OTU_8b6_rr6	7.20631	-3.42438	0.47229	-5.13323	2.85e-07	6.43e-06	bs	depleted	N	Bacteria	Proteobacteria	Deltaproteobacteria	Desulfuromonadales	unclassified	unclassified
OTU_8b6_rr6	6.76395	-3.35211	0.458291	-5.13234	2.86e-07	8.55e-06	bs	depleted	NPKK	Bacteria	Proteobacteria	Deltaproteobacteria	Desulfuromonadales	unclassified	unclassified
OTU_8b6_rr6	7.10428	-3.44527	0.453577	-5.39109	7e-08	5.98e-07	bs	depleted	PP	Bacteria	Proteobacteria	Deltaproteobacteria	Desulfuromonadales	unclassified	unclassified
OTU_8f4_9kq	2.92659	2.20785	0.375215	3.2191	0.00128594	0.00769605	bs	depleted	NPKK	Bacteria	Actinobacteria	unclassified	unclassified	unclassified	unclassified
OTU_8f4_9kq	2.85821	2.12896	0.377576	2.99003	0.00278952	0.0137511	bs	N	NPKK	Bacteria	Actinobacteria	unclassified	unclassified	unclassified	unclassified
OTU_8f4_9kq	2.85607	-2.23303	0.368527	-3.34583	0.00082	0.00289957	bs	NPKK	PP	Bacteria	Actinobacteria	unclassified	unclassified	unclassified	unclassified
OTU_8hy_tbt	5.29027	-2.85819	0.501682	-3.70392	0.000212	0.0013888	bs	depleted	N	Bacteria	Proteobacteria	Deltaproteobacteria	Desulfuromonadales	Geobacteraceae	unclassified
OTU_8hy_tbt	5.25717	-2.819	0.480987	-3.7818	0.000156	0.000619	bs	depleted	PP	Bacteria	Proteobacteria	Deltaproteobacteria	Desulfuromonadales	Geobacteraceae	unclassified
OTU_8kw_y1q	111.675	-2.90041	0.443782	-4.28231	1.85e-05	7.36e-05	bs	N	PP	Bacteria	Proteobacteria	unclassified	unclassified	unclassified	unclassified
OTU_8kw_y1q	71.5542	-2.15045	0.274078	-4.19754	2.7e-05	0.000129	bs	NPKK	PP	Bacteria	Proteobacteria	unclassified	unclassified	unclassified	unclassified
OTU_8od_1ii	4.02593	2.58021	0.428751	3.68561	0.000228	0.000881	bs	depleted	PP	Bacteria	Proteobacteria	Deltaproteobacteria	Desulfuromonadales	Geobacteraceae	unclassified
OTU_8od_1ii	3.69737	1.91544	0.394305	2.32167	0.0202509	0.0402817	bs	N	PP	Bacteria	Proteobacteria	Deltaproteobacteria	Desulfuromonadales	Geobacteraceae	unclassified
OTU_8od_1ii	3.36622	2.33615	0.41114	3.24988	0.00115456	0.00397788	bs	NPKK	PP	Bacteria	Proteobacteria	Deltaproteobacteria	Desulfuromonadales	Geobacteraceae	unclassified
OTU_8q2_sg9	2.69489	-2.00221	0.414051	-2.4205	0.0154994	0.0315153	bs	N	PP	Bacteria	Proteobacteria	Alphaproteobacteria	Rhizobiales	unclassified	unclassified
OTU_8qe_1lv	5.01788	-2.99052	0.537551	-3.70295	0.000213	0.00130853	bs	N	NPKK	Bacteria	Firmicutes	Bacilli	Bacillales	Paenibacillaceae	Paenibacillus
OTU_8qe_1lv	6.14657	-2.17628	0.518337	-2.26933	0.0232484	0.0457469	bs	N	PP	Bacteria	Firmicutes	Bacilli	Bacillales	Paenibacillaceae	Paenibacillus
OTU_8tk_o84	6.99034	3.54588	0.46287	5.50021	3.79e-08	3.46e-07	bs	depleted	PP	Bacteria	Proteobacteria	Deltaproteobacteria	Desulfuromonadales	Geobacteraceae	unclassified
OTU_8tk_o84	6.47025	2.80064	0.43045	4.18315	2.87e-05	0.00011	bs	N	PP	Bacteria	Proteobacteria	Deltaproteobacteria	Desulfuromonadales	Geobacteraceae	unclassified
OTU_8tk_o84	6.00488	3.22862	0.443276	5.02762	4.97e-07	3.28e-06	bs	NPKK	PP	Bacteria	Proteobacteria	Deltaproteobacteria	Desulfuromonadales	Geobacteraceae	unclassified
OTU_8xj_9p5	46.2822	5.29876	0.4108	10.4644	1.26e-25	2.22e-23	bs	depleted	PP	Bacteria	Proteobacteria	Deltaproteobacteria	Desulfuromonadales	Geobacteraceae	unclassified
OTU_8xj_9p5	3.69279	-2.53046	0.438068	-3.49365	0.000476	0.00277937	bs	N	NPKK	Bacteria	Proteobacteria	Deltaproteobacteria	Desulfuromonadales	Geobacteraceae	unclassified
OTU_8xj_9p5	43.649	3.43175	0.387223	6.27998	3.39e-10	3.1e-09	bs	N	PP	Bacteria	Proteobacteria	Deltaproteobacteria	Desulfuromonadales	Geobacteraceae	unclassified
OTU_8xj_9p5	38.9913	6.03807	0.419281	12.016	2.93e-33	6e-31	bs	NPKK	PP	Bacteria	Proteobacteria	Deltaproteobacteria	Desulfuromonadales	Geobacteraceae	unclassified
OTU_8z0_r4a	15.4854	4.50999	0.54475	6.44329	1.17e-10	1.01e-08	bs	depleted	N	Bacteria	unclassified	unclassified	unclassified	unclassified	unclassified
OTU_8z0_r4a	14.3816	-3.69225	0.525636	-5.12189	3.02e-07	3.16e-06	bs	N	NPKK	Bacteria	unclassified	unclassified	unclassified	unclassified	unclassified
OTU_8z0_r4a	14.7319	-4.53813	0.529355	-6.68384	2.33e-11	2.66e-10	bs	N	PP	Bacteria	unclassified	unclassified	unclassified	unclassified	unclassified
OTU_90o_0tg	5.05056	2.92282	0.516973	3.71938	0.0002	0.00137193	bs	depleted	N	Bacteria	Proteobacteria	Alphaproteobacteria	Rhizobiales	unclassified	unclassified
OTU_90o_0tg	6.35635	3.34112	0.482428	4.85279	1.22e-06	2.87e-05	bs	depleted	NPKK	Bacteria	Proteobacteria	Alphaproteobacteria	Rhizobiales	unclassified	unclassified
OTU_90o_0tg	4.53283	-2.83487	0.498761	-3.67885	0.000234	0.000739	bs	N	PP	Bacteria	Proteobacteria	Alphaproteobacteria	Rhizobiales	unclassified	unclassified
OTU_90o_0tg	6.19681	-3.34748	0.472627	-4.96687	6.8e-07	4.43e-06	bs	NPKK	PP	Bacteria	Proteobacteria	Alphaproteobacteria	Rhizobiales	unclassified	unclassified
OTU_92k_jln	52.7917	-3.75741	0.476986	-5.78089	7.43e-09	1.13e-07	bs	N	NPKK	Bacteria	unclassified	unclassified	unclassified	unclassified	unclassified
OTU_92k_jln	61.5489	-2.55846	0.501309	-3.10878	0.00187861	0.00474188	bs	N	PP	Bacteria	unclassified	unclassified	unclassified	unclassified	unclassified
OTU_93e_u3c	10.0512	2.78464	0.380952	4.68469	2.8e-06	1.37e-05	bs	N	PP	Bacteria	Proteobacteria	Deltaproteobacteria	Desulfuromonadales	Geobacteraceae	unclassified
OTU_93e_u3c	9.49504	2.97615	0.389125	5.07844	3.81e-07	2.6e-06	bs	NPKK	PP	Bacteria	Proteobacteria	Deltaproteobacteria	Desulfuromonadales	Geobacteraceae	unclassified
OTU_944_igb	2.74568	-1.90321	0.383493	-2.35523	0.0185112	0.0409725	bs	depleted	PP	Bacteria	Proteobacteria	Deltaproteobacteria	Myxococcales	Anaeromyxobacteraceae	Anaeromyxobacter
OTU_957_epp	3.93858	-2.3002	0.48766	-2.66621	0.00767117	0.0253557	bs	depleted	N	Bacteria	Actinobacteria	Actinobacteria	Frankiales	Frankiaceae	Frankia
OTU_957_epp	3.68581	-2.34646	0.483275	-2.78611	0.00533449	0.0227605	bs	depleted	NPKK	Bacteria	Actinobacteria	Actinobacteria	Frankiales	Frankiaceae	Frankia
OTU_959_vcr	4.87908	-2.79504	0.397373	-4.51726	6.26e-06	8.03e-05	bs	depleted	N	Bacteria	Proteobacteria	Betaproteobacteria	Nitrosomonadales	unclassified Nitrosomonadales	Gallionellales
OTU_959_vcr	4.60944	-2.71906	0.387352	-4.43797	9.08e-06	0.000127	bs	depleted	NPKK	Bacteria	Proteobacteria	Betaproteobacteria	Nitrosomonadales	unclassified Nitrosomonadales	Gallionellales
OTU_959_vcr	4.81324	-2.87301	0.386654	-4.84414	1.27e-06	7.73e-06	bs	depleted	PP	Bacteria	Proteobacteria	Betaproteobacteria	Nitrosomonadales	unclassified Nitrosomonadales	Gallionellales
OTU_97g_30f	10.7389	-2.64221	0.522409	-3.14354	0.00166919	0.00679393	bs	depleted	N	Bacteria	Proteobacteria	Deltaproteobacteria	Desulfuromonadales	Geobacteraceae	unclassified
OTU_997_gpp	3.94051	2.60948	0.496324	3.24279	0.00118365	0.00529291	bs	depleted	N	Bacteria	Proteobacteria	Alphaproteobacteria	Rhizobiales	Bradyrhizobiaceae	Bradyrhizobium
OTU_997_gpp	3.30324	-2.31364	0.479323	-2.74061	0.0061325	0.0275176	bs	N	NPKK	Bacteria	Proteobacteria	Alphaproteobacteria	Rhizobiales	Bradyrhizobiaceae	Bradyrhizobium
OTU_997_gpp	3.49176	-2.55746	0.480813	-3.23922	0.00119859	0.00317887	bs	N	PP	Bacteria	Proteobacteria	Alphaproteobacteria	Rhizobiales	Bradyrhizobiaceae	Bradyrhizobium
OTU_99m_789	4.92265	3.0172	0.395046	5.10624	3.29e-07	2.23e-06	bs	depleted	PP	Bacteria	Proteobacteria	Deltaproteobacteria	Desulfuromonadales	Geobacteraceae	unclassified
OTU_99m_789	4.63876	2.29247	0.352188	3.66982	0.000243	0.000753	bs	N	PP	Bacteria	Proteobacteria	Deltaproteobacteria	Desulfuromonadales	Geobacteraceae	unclassified
OTU_99m_789	4.27909	2.70935	0.375125	4.55673	5.2e-06	2.91e-05	bs	NPKK	PP	Bacteria	Proteobacteria	Deltaproteobacteria	Desulfuromonadales	Geobacteraceae	unclassified
OTU_9ah_5qn	3.33318	2.27244	0.418693	3.03909	0.00237296	0.00709216	bs	depleted	PP	Bacteria	Proteobacteria	Deltaproteobacteria	Desulfuromonadales	Geobacteraceae	unclassified
OTU_9ah_5qn	2.80341	2.03769	0.402082	2.58079	0.00985736	0.0257421	bs	NPKK	PP	Bacteria	Proteobacteria	Deltaproteobacteria	Desulfuromonadales	Geobacteraceae	unclassified
OTU_9hu_999	9.49325	-2.37468	0.388993	-3.53394	0.000409	0.00233812	bs	depleted	N	Bacteria	Proteobacteria	Deltaproteobacteria	Desulfuromonadales	Geobacteraceae	unclassified
OTU_9hu_999	8.82171	-2.49715	0.363348	-4.12041	3.78e-05	0.000412	bs	depleted	NPKK	Bacteria	Proteobacteria	Deltaproteobacteria	Desulfuromonadales	Geobacteraceae	unclassified
OTU_9hu_999	8.7874	-3.12602	0.376623	-5.64497	1.65e-08	1.68e-07	bs	depleted	PP	Bacteria	Proteobacteria	Deltaproteobacteria	Desulfuromonadales	Geobacteraceae	unclassified
OTU_9ij_pkp	5.00362	-2.51135	0.495882	-3.0478	0.00230522	0.00910563	bs	depleted	N	Bacteria	Proteobacteria	Deltaproteobacteria	Desulfuromonadales	Geobacteraceae	unclassified
OTU_9ij_pkp	4.60653	-2.72399	0.496457	-3.47258	0.000515	0.00366563	bs	depleted	NPKK	Bacteria	Proteobacteria	Deltaproteobacteria	Desulfuromonadales	Geobacteraceae	unclassified
OTU_9ij_pkp	4.85547	-2.77201	0.489828	-3.61761	0.000297	0.0011235	bs	depleted	PP	Bacteria	Proteobacteria	Deltaproteobacteria	Desulfuromonadales	Geobacteraceae	unclassified
OTU_9ip_s3v	5.5139	-2.06053	0.404731	-2.62033	0.00878456	0.0283257	bs	depleted	N	Bacteria	Proteobacteria	Alphaproteobacteria	Rhizobiales	Bradyrhizobiaceae	Bradyrhizobium
OTU_9j5_1yl	3.32589	2.13806	0.450898	2.52399	0.0116032	0.0352559	bs	depleted	N	Bacteria	Proteobacteria	Alphaproteobacteria	unclassified	unclassified	unclassified
OTU_9kj_z8z	8.58812	-3.11243	0.472706	-4.46881	7.87e-06	9.56e-05	bs	depleted	N	Bacteria	Proteobacteria	Deltaproteobacteria	Desulfuromonadales	Geobacteraceae	unclassified
OTU_9kj_z8z	8.6219	-2.71967	0.443521	-3.87732	0.000106	0.000436	bs	depleted	PP	Bacteria	Proteobacteria	Deltaproteobacteria	Desulfuromonadales	Geobacteraceae	unclassified
OTU_9qd_jt0	36.6354	-3.04686	0.460656	-4.44336	8.86e-06	0.000102	bs	depleted	N	Bacteria	Proteobacteria	Deltaproteobacteria	Desulfuromonadales	Geobacteraceae	unclassified
OTU_9qd_jt0	34.3624	-2.92561	0.398747	-4.82914	1.37e-06	3.07e-05	bs	depleted	NPKK	Bacteria	Proteobacteria	Deltaproteobacteria	Desulfuromonadales	Geobacteraceae	unclassified
OTU_9qd_jt0	34.9117	-3.53374	0.415635	-6.09608	1.09e-09	1.34e-08	bs	depleted	PP	Bacteria	Proteobacteria	Deltaproteobacteria	Desulfuromonadales	Geobacteraceae	unclassified
OTU_9qh_4ex	5.90841	-2.14032	0.459944	-2.47925	0.0131659	0.0375683	bs	depleted	N	Bacteria	Proteobacteria	Deltaproteobacteria	Desulfuromonadales	unclassified	unclassified
OTU_9qm_rg9	4.23153	2.06976	0.446245	2.39724	0.0165193	0.0450008	bs	depleted	N	Bacteria	Proteobacteria	Alphaproteobacteria	Rhizobiales	Bradyrhizobiaceae	Bradyrhizobium
OTU_9qm_rg9	3.78663	-2.48781	0.454641	-3.2725	0.00106601	0.00286881	bs	N	PP	Bacteria	Proteobacteria	Alphaproteobacteria	Rhizobiales	Bradyrhizobiaceae	Bradyrhizobium
OTU_9td_v17	57.8678	3.77536	0.52639	5.27245	1.35e-07	4.47e-06	bs	depleted	N	Bacteria	Proteobacteria	Alphaproteobacteria	unclassified	unclassified	unclassified
OTU_9td_v17	74.9124	-5.12622	0.525337	-7.85443	4.02e-15	4.69e-13	bs	N	NPKK	Bacteria	Proteobacteria	Alphaproteobacteria	unclassified	unclassified	unclassified
OTU_9td_v17	80.0666	-5.40617	0.520334	-8.46797	2.5e-17	1.83e-15	bs	N	PP	Bacteria	Proteobacteria	Alphaproteobacteria	unclassified	unclassified	unclassified
OTU_9wj_d1y	14.6516	3.69222	0.365452	7.36682	1.75e-13	4.02e-12	bs	depleted	PP	Bacteria	Proteobacteria	Deltaproteobacteria	Desulfuromonadales	Geobacteraceae	unclassified
OTU_9wj_d1y	13.2123	3.12376	0.317452	6.69003	2.23e-11	2.63e-10	bs	N	PP	Bacteria	Proteobacteria	Deltaproteobacteria	Desulfuromonadales	Geobacteraceae	unclassified
OTU_9wj_d1y	11.98	4.30657	0.37521	8.8126	1.22e-18	4.18e-17	bs	NPKK	PP	Bacteria	Proteobacteria	Deltaproteobacteria	Desulfuromonadales	Geobacteraceae	unclassified
OTU_a0z_2wi	16.1855	-4.0603	0.52312	-5.8501	4.91e-09	8.6e-08	bs	N	NPKK	Bacteria	unclassified	unclassified	unclassified	unclassified	unclassified
OTU_a0z_2wi	17.8927	-4.59096	0.521743	-6.88262	5.88e-12	7.97e-11	bs	N	PP	Bacteria	unclassified	unclassified	unclassified	unclassified	unclassified
OTU_a3w_buz	5.64417	-2.78988	0.43267	-4.13682	3.52e-05	0.000159	bs	depleted	PP	Bacteria	Proteobacteria	Alphaproteobacteria	Rhizobiales	unclassified	unclassified
OTU_a3w_buz	4.3876	-2.58639	0.414	-3.83186	0.000127	0.000423	bs	N	PP	Bacteria	Proteobacteria	Alphaproteobacteria	Rhizobiales	unclassified	unclassified
OTU_a3w_buz	9.82707	-3.87522	0.431824	-6.65832	2.77e-11	3.34e-10	bs	NPKK	PP	Bacteria	Proteobacteria	Alphaproteobacteria	Rhizobiales	unclassified	unclassified
OTU_a83_u6s	5.40976	-2.14828	0.40994	-2.8011	0.00509292	0.0136068	bs	depleted	PP	Bacteria	Proteobacteria	Alphaproteobacteria	Rhizobiales	Beijerinckiaceae	Methylocella
OTU_a83_u6s	6.72061	-2.76953	0.495033	-3.57458	0.000351	0.00104383	bs	N	PP	Bacteria	Proteobacteria	Alphaproteobacteria	Rhizobiales	Beijerinckiaceae	Methylocella
OTU_a83_u6s	5.7663	-2.46378	0.325883	-4.49174	7.06e-06	3.67e-05	bs	NPKK	PP	Bacteria	Proteobacteria	Alphaproteobacteria	Rhizobiales	Beijerinckiaceae	Methylocella
OTU_a9e_xxu	9.83507	-3.90834	0.404085	-7.19734	6.14e-13	2.91e-10	bs	depleted	N	Bacteria	Proteobacteria	Alphaproteobacteria	Rhizobiales	Methylocystaceae	Methylocystis
OTU_a9e_xxu	9.25148	-3.836	0.39201	-7.23451	4.67e-13	4.19e-11	bs	depleted	NPKK	Bacteria	Proteobacteria	Alphaproteobacteria	Rhizobiales	Methylocystaceae	Methylocystis
OTU_a9e_xxu	9.69778	-3.98576	0.390686	-7.64234	2.13e-14	5.94e-13	bs	depleted	PP	Bacteria	Proteobacteria	Alphaproteobacteria	Rhizobiales	Methylocystaceae	Methylocystis
OTU_ahd_edr	5.17729	-2.89162	0.382658	-4.94337	7.68e-07	1.52e-05	bs	depleted	N	Bacteria	Proteobacteria	Alphaproteobacteria	Rhizobiales	Methylocystaceae	Methylocystis
OTU_ahd_edr	4.89649	-2.81553	0.373486	-4.86103	1.17e-06	2.87e-05	bs	depleted	NPKK	Bacteria	Proteobacteria	Alphaproteobacteria	Rhizobiales	Methylocystaceae	Methylocystis
OTU_ahd_edr	5.10691	-2.9701	0.372079	-5.29483	1.19e-07	9.41e-07	bs	depleted	PP	Bacteria	Proteobacteria	Alphaproteobacteria	Rhizobiales	Methylocystaceae	Methylocystis
OTU_ahl_d2d	16.9323	-2.43481	0.534274	-2.68553	0.00724147	0.0245175	bs	depleted	N	Bacteria	Proteobacteria	Deltaproteobacteria	Desulfuromonadales	Geobacteraceae	Geobacter
OTU_ahl_d2d	15.3212	-2.50347	0.525679	-2.86006	0.00423562	0.0193628	bs	depleted	NPKK	Bacteria	Proteobacteria	Deltaproteobacteria	Desulfuromonadales	Geobacteraceae	Geobacter
OTU_ahl_d2d	14.9499	2.34441	0.396693	3.38905	0.000701	0.00195947	bs	N	PP	Bacteria	Proteobacteria	Deltaproteobacteria	Desulfuromonadales	Geobacteraceae	Geobacter
OTU_ahl_d2d	14.2403	2.43524	0.40277	3.56343	0.000366	0.0014293	bs	NPKK	PP	Bacteria	Proteobacteria	Deltaproteobacteria	Desulfuromonadales	Geobacteraceae	Geobacter
OTU_ale_yfj	3.3207	-2.17895	0.417394	-2.82456	0.00473458	0.0129518	bs	depleted	PP	Bacteria	Proteobacteria	Alphaproteobacteria	Rhizobiales	unclassified	unclassified
OTU_ale_yfj	2.45942	-1.89601	0.37804	-2.37013	0.0177816	0.0428851	bs	NPKK	PP	Bacteria	Proteobacteria	Alphaproteobacteria	Rhizobiales	unclassified	unclassified
OTU_aot_x86	3.90544	2.61781	0.462159	3.50054	0.000464	0.00170575	bs	depleted	PP	Bacteria	Proteobacteria	Deltaproteobacteria	Desulfuromonadales	Geobacteraceae	unclassified
OTU_aot_x86	3.68093	1.9825	0.436685	2.2499	0.0244551	0.0476095	bs	N	PP	Bacteria	Proteobacteria	Deltaproteobacteria	Desulfuromonadales	Geobacteraceae	unclassified
OTU_aot_x86	3.39316	2.29878	0.443671	2.92735	0.00341864	0.0100837	bs	NPKK	PP	Bacteria	Proteobacteria	Deltaproteobacteria	Desulfuromonadales	Geobacteraceae	unclassified
OTU_arx_of4	6.0231	-2.66249	0.475882	-3.4935	0.000477	0.00262761	bs	depleted	N	Bacteria	Proteobacteria	Deltaproteobacteria	Desulfuromonadales	Geobacteraceae	unclassified
OTU_arx_of4	5.88596	-2.21633	0.440713	-2.75992	0.00578162	0.0244355	bs	depleted	NPKK	Bacteria	Proteobacteria	Deltaproteobacteria	Desulfuromonadales	Geobacteraceae	unclassified
OTU_arx_of4	6.0073	-2.50303	0.455774	-3.29775	0.000975	0.00316311	bs	depleted	PP	Bacteria	Proteobacteria	Deltaproteobacteria	Desulfuromonadales	Geobacteraceae	unclassified
OTU_aw1_dg4	3.80925	-2.09095	0.40796	-2.67417	0.00749152	0.0188676	bs	depleted	PP	Bacteria	Proteobacteria	Alphaproteobacteria	Rhizobiales	unclassified	unclassified
OTU_aw1_dg4	7.17587	-3.05525	0.505784	-4.06349	4.83e-05	0.00036	bs	N	NPKK	Bacteria	Proteobacteria	Alphaproteobacteria	Rhizobiales	unclassified	unclassified
OTU_aw1_dg4	7.45913	-3.43546	0.501383	-4.85748	1.19e-06	6.13e-06	bs	N	PP	Bacteria	Proteobacteria	Alphaproteobacteria	Rhizobiales	unclassified	unclassified
OTU_b0d_n2v	22.8021	2.71987	0.415339	4.14087	3.46e-05	0.000158	bs	depleted	PP	Bacteria	Proteobacteria	Deltaproteobacteria	Desulfuromonadales	Geobacteraceae	unclassified
OTU_b0d_n2v	18.5209	3.4156	0.344441	7.01311	2.33e-12	3.71e-11	bs	N	PP	Bacteria	Proteobacteria	Deltaproteobacteria	Desulfuromonadales	Geobacteraceae	unclassified
OTU_b0d_n2v	18.9622	2.58288	0.429648	3.68413	0.000229	0.000922	bs	NPKK	PP	Bacteria	Proteobacteria	Deltaproteobacteria	Desulfuromonadales	Geobacteraceae	unclassified
OTU_b1l_d5o	3.63616	2.15233	0.449157	2.56555	0.0103012	0.022442	bs	N	PP	Bacteria	Proteobacteria	Deltaproteobacteria	Desulfuromonadales	Geobacteraceae	unclassified
OTU_b1l_d5o	3.39369	2.35314	0.451863	2.99457	0.00274829	0.00844869	bs	NPKK	PP	Bacteria	Proteobacteria	Deltaproteobacteria	Desulfuromonadales	Geobacteraceae	unclassified
OTU_b5j_scc	8.0086	2.55216	0.352544	4.40275	1.07e-05	4.55e-05	bs	N	PP	Bacteria	Proteobacteria	Deltaproteobacteria	Desulfuromonadales	Geobacteraceae	unclassified
OTU_b5j_scc	7.83274	2.42043	0.368001	3.85986	0.000113	0.00049	bs	NPKK	PP	Bacteria	Proteobacteria	Deltaproteobacteria	Desulfuromonadales	Geobacteraceae	unclassified
OTU_b9m_pis	22.22	-3.95886	0.446772	-6.62275	3.53e-11	8.36e-09	bs	depleted	N	Bacteria	Proteobacteria	Alphaproteobacteria	unclassified	unclassified	unclassified
OTU_b9m_pis	19.7342	-4.99024	0.46163	-8.64381	5.44e-18	1.22e-15	bs	depleted	NPKK	Bacteria	Proteobacteria	Alphaproteobacteria	unclassified	unclassified	unclassified
OTU_b9m_pis	20.9693	-4.91927	0.446999	-8.76796	1.82e-18	1.37e-16	bs	depleted	PP	Bacteria	Proteobacteria	Alphaproteobacteria	unclassified	unclassified	unclassified
OTU_bck_0kd	18.459	3.65108	0.379814	6.97993	2.95e-12	5.39e-11	bs	depleted	PP	Bacteria	Proteobacteria	Deltaproteobacteria	Desulfuromonadales	Geobacteraceae	unclassified
OTU_bck_0kd	16.3461	3.35362	0.331846	7.09252	1.32e-12	2.3e-11	bs	N	PP	Bacteria	Proteobacteria	Deltaproteobacteria	Desulfuromonadales	Geobacteraceae	unclassified
OTU_bck_0kd	15.4974	3.52363	0.363798	6.93689	4.01e-12	5.87e-11	bs	NPKK	PP	Bacteria	Proteobacteria	Deltaproteobacteria	Desulfuromonadales	Geobacteraceae	unclassified
OTU_bgd_19c	2.86708	-1.97413	0.427715	-2.27753	0.0227544	0.0498641	bs	depleted	PP	Bacteria	Proteobacteria	Deltaproteobacteria	Desulfuromonadales	Geobacteraceae	unclassified
OTU_bh8_a2x	19.7514	3.77385	0.536178	5.17337	2.3e-07	6.05e-06	bs	depleted	N	Bacteria	Proteobacteria	unclassified	unclassified	unclassified	unclassified
OTU_bh8_a2x	8.80525	-2.68586	0.426249	-3.9551	7.65e-05	0.000536	bs	N	NPKK	Bacteria	Proteobacteria	unclassified	unclassified	unclassified	unclassified
OTU_bh8_a2x	19.0059	-2.88837	0.468663	-4.02927	5.6e-05	0.000197	bs	N	PP	Bacteria	Proteobacteria	unclassified	unclassified	unclassified	unclassified
OTU_bhd_b50	3.32348	-2.20353	0.45881	-2.62315	0.00871199	0.034848	bs	depleted	NPKK	Bacteria	Proteobacteria	Deltaproteobacteria	Desulfuromonadales	Geobacteraceae	Geobacter
OTU_bi8_904	3.34782	2.32011	0.486396	2.71406	0.00664637	0.0294459	bs	N	NPKK	Bacteria	Proteobacteria	unclassified	unclassified	unclassified	unclassified
OTU_bi8_904	3.32298	-2.44955	0.475589	-3.04791	0.00230439	0.00715758	bs	NPKK	PP	Bacteria	Proteobacteria	unclassified	unclassified	unclassified	unclassified
OTU_bko_tt4	2.63819	2.01851	0.379739	2.68215	0.00731515	0.0295242	bs	depleted	NPKK	Bacteria	Proteobacteria	Alphaproteobacteria	unclassified	unclassified	unclassified
OTU_bko_tt4	2.57186	-2.04178	0.373524	-2.78905	0.00528628	0.0149474	bs	NPKK	PP	Bacteria	Proteobacteria	Alphaproteobacteria	unclassified	unclassified	unclassified
OTU_bma_qer	2.93847	2.04763	0.436191	2.40177	0.016316	0.0367283	bs	depleted	PP	Bacteria	Proteobacteria	Deltaproteobacteria	Desulfuromonadales	Geobacteraceae	unclassified
OTU_bns_q4q	4.78048	-2.76857	0.386622	-4.57442	4.78e-06	6.29e-05	bs	depleted	N	Bacteria	Proteobacteria	Betaproteobacteria	Nitrosomonadales	unclassified	unclassified
OTU_bns_q4q	4.51888	-2.69107	0.37705	-4.48501	7.29e-06	0.000108	bs	depleted	NPKK	Bacteria	Proteobacteria	Betaproteobacteria	Nitrosomonadales	unclassified	unclassified
OTU_bns_q4q	4.70935	-2.8455	0.375868	-4.90997	9.11e-07	5.74e-06	bs	depleted	PP	Bacteria	Proteobacteria	Betaproteobacteria	Nitrosomonadales	unclassified	unclassified
OTU_bq3_otv	3.17606	-2.06657	0.391106	-2.72706	0.00639022	0.0221092	bs	depleted	N	Bacteria	Proteobacteria	Betaproteobacteria	Rhodocyclales	unclassified	unclassified
OTU_bq3_otv	3.01637	-1.98725	0.383953	-2.57128	0.0101323	0.0394719	bs	depleted	NPKK	Bacteria	Proteobacteria	Betaproteobacteria	Rhodocyclales	unclassified	unclassified
OTU_bq3_otv	3.13142	-2.1444	0.382467	-2.99216	0.00277015	0.00809618	bs	depleted	PP	Bacteria	Proteobacteria	Betaproteobacteria	Rhodocyclales	unclassified	unclassified
OTU_bry_675	3.206	-2.24568	0.481981	-2.58451	0.00975172	0.021372	bs	N	PP	Bacteria	Proteobacteria	Deltaproteobacteria	Desulfuromonadales	Geobacteraceae	Geobacter
OTU_bv1_ezd	30.667	2.45121	0.376707	3.85235	0.000117	0.000773	bs	N	NPKK	Bacteria	Actinobacteria	unclassified	unclassified	unclassified	unclassified
OTU_bv1_ezd	32.4	-2.00016	0.334151	-2.99313	0.00276128	0.00844869	bs	NPKK	PP	Bacteria	Actinobacteria	unclassified	unclassified	unclassified	unclassified
OTU_bvv_hiv	8.73815	3.46008	0.383828	6.40933	1.46e-10	2.09e-09	bs	depleted	PP	Bacteria	Proteobacteria	Deltaproteobacteria	Desulfuromonadales	Geobacteraceae	unclassified
OTU_bvv_hiv	8.09197	2.78295	0.344679	5.1728	2.31e-07	1.32e-06	bs	N	PP	Bacteria	Proteobacteria	Deltaproteobacteria	Desulfuromonadales	Geobacteraceae	unclassified
OTU_bvv_hiv	7.34398	3.56347	0.380477	6.73753	1.61e-11	2.13e-10	bs	NPKK	PP	Bacteria	Proteobacteria	Deltaproteobacteria	Desulfuromonadales	Geobacteraceae	unclassified
OTU_bwp_6jj	88.0795	2.95745	0.379683	5.15548	2.53e-07	1.42e-06	bs	N	PP	Bacteria	Proteobacteria	Deltaproteobacteria	Desulfuromonadales	Geobacteraceae	unclassified
OTU_bwp_6jj	82.0337	3.40537	0.454234	5.29543	1.19e-07	9.02e-07	bs	NPKK	PP	Bacteria	Proteobacteria	Deltaproteobacteria	Desulfuromonadales	Geobacteraceae	unclassified
OTU_bxw_9qx	4.74042	1.96654	0.355872	2.71597	0.00660816	0.0271601	bs	depleted	NPKK	Bacteria	Cyanobacteria	Cyanophyceae	Nostocales	Nostocaceae	Nostoc
OTU_bxw_9qx	4.33089	2.30967	0.35522	3.68692	0.000227	0.00136971	bs	N	NPKK	Bacteria	Cyanobacteria	Cyanophyceae	Nostocales	Nostocaceae	Nostoc
OTU_bxw_9qx	4.50656	-1.89772	0.331946	-2.70441	0.00684266	0.0184572	bs	NPKK	PP	Bacteria	Cyanobacteria	Cyanophyceae	Nostocales	Nostocaceae	Nostoc
OTU_c2k_lf4	5.76911	3.15829	0.393666	5.48253	4.19e-08	3.7e-07	bs	depleted	PP	Bacteria	Proteobacteria	Deltaproteobacteria	Desulfuromonadales	Geobacteraceae	unclassified
OTU_c2k_lf4	5.3548	2.49711	0.359074	4.16937	3.05e-05	0.000115	bs	N	PP	Bacteria	Proteobacteria	Deltaproteobacteria	Desulfuromonadales	Geobacteraceae	unclassified
OTU_c2k_lf4	4.95911	2.94383	0.382693	5.07934	3.79e-07	2.6e-06	bs	NPKK	PP	Bacteria	Proteobacteria	Deltaproteobacteria	Desulfuromonadales	Geobacteraceae	unclassified
OTU_c5f_i14	4.38736	-2.61662	0.396319	-4.07908	4.52e-05	0.000376	bs	depleted	N	Bacteria	Proteobacteria	Betaproteobacteria	Nitrosomonadales	Gallionellaceae	Sideroxydans
OTU_c5f_i14	4.15312	-2.54094	0.386832	-3.98347	6.79e-05	0.000647	bs	depleted	NPKK	Bacteria	Proteobacteria	Betaproteobacteria	Nitrosomonadales	Gallionellaceae	Sideroxydans
OTU_c5f_i14	4.32558	-2.69375	0.385674	-4.39166	1.12e-05	5.89e-05	bs	depleted	PP	Bacteria	Proteobacteria	Betaproteobacteria	Nitrosomonadales	Gallionellaceae	Sideroxydans
OTU_c9p_ogl	119.944	-2.92145	0.527035	-3.64578	0.000267	0.00162001	bs	depleted	N	Bacteria	Proteobacteria	unclassified	unclassified	unclassified	unclassified
OTU_cad_n7h	8.81295	-2.67823	0.423094	-3.96657	7.29e-05	0.000309	bs	depleted	PP	Bacteria	Proteobacteria	Alphaproteobacteria	Rhodospirillales	Rhodospirillaceae	unclassified
OTU_cad_n7h	11.2317	-3.35755	0.477622	-4.93602	7.97e-07	4.23e-06	bs	N	PP	Bacteria	Proteobacteria	Alphaproteobacteria	Rhodospirillales	Rhodospirillaceae	unclassified
OTU_cbm_equ	7.74233	3.00373	0.543565	3.68627	0.000228	0.00145353	bs	depleted	N	Bacteria	Proteobacteria	unclassified	unclassified	unclassified	unclassified
OTU_cbm_equ	6.0627	-3.30706	0.539364	-4.27736	1.89e-05	0.000154	bs	N	NPKK	Bacteria	Proteobacteria	unclassified	unclassified	unclassified	unclassified
OTU_cbm_equ	6.61379	-3.44574	0.530773	-4.60789	4.07e-06	1.91e-05	bs	N	PP	Bacteria	Proteobacteria	unclassified	unclassified	unclassified	unclassified
OTU_cc2_nik	3.90949	-2.17357	0.379789	-3.09005	0.00200123	0.00615495	bs	depleted	PP	Bacteria	Proteobacteria	unclassified	unclassified	unclassified	unclassified
OTU_cfu_8ng	7.93243	3.07046	0.456991	4.53063	5.88e-06	9.76e-05	bs	depleted	NPKK	Bacteria	Proteobacteria	Alphaproteobacteria	Rhizobiales	Bradyrhizobiaceae	Bradyrhizobium
OTU_cfu_8ng	7.41489	3.53872	0.49106	5.16988	2.34e-07	2.64e-06	bs	N	NPKK	Bacteria	Proteobacteria	Alphaproteobacteria	Rhizobiales	Bradyrhizobiaceae	Bradyrhizobium
OTU_cfu_8ng	7.42117	-3.65771	0.471188	-5.64045	1.7e-08	1.48e-07	bs	NPKK	PP	Bacteria	Proteobacteria	Alphaproteobacteria	Rhizobiales	Bradyrhizobiaceae	Bradyrhizobium
OTU_cgz_tcp	25.035	2.29858	0.454526	2.857	0.00427659	0.0152414	bs	depleted	N	Bacteria	Proteobacteria	Alphaproteobacteria	Rhizobiales	Bradyrhizobiaceae	Bradyrhizobium
OTU_cgz_tcp	20.0749	-2.944	0.447843	-4.3408	1.42e-05	5.77e-05	bs	N	PP	Bacteria	Proteobacteria	Alphaproteobacteria	Rhizobiales	Bradyrhizobiaceae	Bradyrhizobium
OTU_cip_nxe	28.1321	2.72984	0.537789	3.21658	0.00129728	0.00709448	bs	N	NPKK	Bacteria	unclassified	unclassified	unclassified	unclassified	unclassified
OTU_cip_nxe	27.2667	-3.09994	0.461074	-4.55445	5.25e-06	2.91e-05	bs	NPKK	PP	Bacteria	unclassified	unclassified	unclassified	unclassified	unclassified
OTU_cpo_wo4	12.3225	-2.08827	0.408384	-2.66482	0.00770301	0.0253557	bs	depleted	N	Bacteria	Proteobacteria	unclassified	unclassified	unclassified	unclassified
OTU_cpo_wo4	12.0407	-2.15665	0.394472	-2.93214	0.00336636	0.00962597	bs	depleted	PP	Bacteria	Proteobacteria	unclassified	unclassified	unclassified	unclassified
OTU_cta_6k2	23.3159	3.72798	0.528616	5.16061	2.46e-07	6.14e-06	bs	depleted	N	Bacteria	Proteobacteria	Alphaproteobacteria	unclassified	unclassified	unclassified
OTU_cta_6k2	16.8452	-4.86391	0.537069	-7.19444	6.27e-13	2.76e-11	bs	N	NPKK	Bacteria	Proteobacteria	Alphaproteobacteria	unclassified	unclassified	unclassified
OTU_cta_6k2	19.0792	-4.17612	0.491408	-6.4633	1.02e-10	1.07e-09	bs	N	PP	Bacteria	Proteobacteria	Alphaproteobacteria	unclassified	unclassified	unclassified
OTU_czz_qvm	5.59538	2.1542	0.483769	2.38586	0.0170394	0.045561	bs	depleted	N	Bacteria	Proteobacteria	Alphaproteobacteria	Rhizobiales	Beijerinckiaceae	Methylocella
OTU_czz_qvm	6.86291	-3.25887	0.510331	-4.42628	9.59e-06	4.13e-05	bs	N	PP	Bacteria	Proteobacteria	Alphaproteobacteria	Rhizobiales	Beijerinckiaceae	Methylocella
OTU_d20_vue	3.35074	-2.19844	0.432339	-2.772	0.00557129	0.0127443	bs	N	PP	Bacteria	Proteobacteria	unclassified	unclassified	unclassified	unclassified
OTU_d20_vue	3.12132	-2.08448	0.427015	-2.53969	0.0110952	0.0286104	bs	NPKK	PP	Bacteria	Proteobacteria	unclassified	unclassified	unclassified	unclassified
OTU_d4p_xaj	7.68469	3.42223	0.430845	5.62205	1.89e-08	1.82e-07	bs	depleted	PP	Bacteria	Proteobacteria	Deltaproteobacteria	Desulfuromonadales	Geobacteraceae	unclassified
OTU_d4p_xaj	7.06165	2.70685	0.40023	4.26467	2e-05	7.88e-05	bs	N	PP	Bacteria	Proteobacteria	Deltaproteobacteria	Desulfuromonadales	Geobacteraceae	unclassified
OTU_d4p_xaj	6.46451	3.35181	0.42718	5.50542	3.68e-08	2.9e-07	bs	NPKK	PP	Bacteria	Proteobacteria	Deltaproteobacteria	Desulfuromonadales	Geobacteraceae	unclassified
OTU_d4t_j5j	2.83396	1.99222	0.391302	2.53568	0.0112229	0.0263863	bs	depleted	PP	Bacteria	Proteobacteria	Deltaproteobacteria	Desulfuromonadales	Geobacteraceae	unclassified
OTU_d7z_dzh	6.90752	3.06862	0.512615	4.03542	5.45e-05	0.000417	bs	depleted	N	Bacteria	Cyanobacteria	Cyanophyceae	Nostocales	unclassified	unclassified
OTU_d7z_dzh	6.41557	-2.62435	0.512133	-3.17173	0.00151532	0.00815941	bs	N	NPKK	Bacteria	Cyanobacteria	Cyanophyceae	Nostocales	unclassified	unclassified
OTU_d7z_dzh	6.6768	-2.88576	0.495563	-3.8053	0.000142	0.000467	bs	N	PP	Bacteria	Cyanobacteria	Cyanophyceae	Nostocales	unclassified	unclassified
OTU_d84_15u	3.93153	-2.46623	0.426453	-3.43819	0.000586	0.00409931	bs	depleted	NPKK	Bacteria	Proteobacteria	Alphaproteobacteria	Rhizobiales	unclassified	unclassified
OTU_d84_15u	4.37712	-1.97934	0.392878	-2.49272	0.0126768	0.0296728	bs	depleted	PP	Bacteria	Proteobacteria	Alphaproteobacteria	Rhizobiales	unclassified	unclassified
OTU_d89_wvs	3.14188	-2.17976	0.468634	-2.51744	0.011821	0.0248649	bs	N	PP	Bacteria	Proteobacteria	Alphaproteobacteria	Rhizobiales	unclassified	unclassified
OTU_d8a_qub	4.1893	-2.54228	0.378541	-4.07428	4.62e-05	0.000377	bs	depleted	N	Bacteria	Proteobacteria	Betaproteobacteria	Nitrosomonadales	Gallionellaceae	Sideroxydans
OTU_d8a_qub	3.96422	-2.46212	0.369865	-3.95312	7.71e-05	0.00072	bs	depleted	NPKK	Bacteria	Proteobacteria	Betaproteobacteria	Nitrosomonadales	Gallionellaceae	Sideroxydans
OTU_d8a_qub	4.12674	-2.61951	0.368585	-4.39385	1.11e-05	5.89e-05	bs	depleted	PP	Bacteria	Proteobacteria	Betaproteobacteria	Nitrosomonadales	Gallionellaceae	Sideroxydans
OTU_d90_u00	6.28057	2.32396	0.418413	3.16424	0.00155488	0.00400764	bs	N	PP	Bacteria	Proteobacteria	Deltaproteobacteria	Desulfuromonadales	Geobacteraceae	unclassified
OTU_d9t_8zf	4.18908	-1.95138	0.384032	-2.47735	0.0132361	0.0375683	bs	depleted	N	Bacteria	Proteobacteria	Deltaproteobacteria	Desulfuromonadales	Geobacteraceae	unclassified
OTU_d9t_8zf	4.14495	-1.90206	0.371979	-2.42503	0.0153071	0.0349029	bs	depleted	PP	Bacteria	Proteobacteria	Deltaproteobacteria	Desulfuromonadales	Geobacteraceae	unclassified
OTU_db3_hom	7.37939	2.01231	0.41066	2.46508	0.0136981	0.0313693	bs	depleted	PP	Bacteria	Proteobacteria	Deltaproteobacteria	Desulfuromonadales	Geobacteraceae	unclassified
OTU_db3_hom	6.10861	2.6776	0.377046	4.44933	8.61e-06	3.75e-05	bs	N	PP	Bacteria	Proteobacteria	Deltaproteobacteria	Desulfuromonadales	Geobacteraceae	unclassified
OTU_db3_hom	6.18305	2.18341	0.37886	3.12361	0.00178644	0.00576726	bs	NPKK	PP	Bacteria	Proteobacteria	Deltaproteobacteria	Desulfuromonadales	Geobacteraceae	unclassified
OTU_dcp_ncl	9.61336	-2.59513	0.477371	-3.34149	0.000833	0.00557185	bs	depleted	NPKK	Bacteria	unclassified	unclassified	unclassified	unclassified	unclassified
OTU_dcp_ncl	9.30083	-3.80815	0.498289	-5.63558	1.74e-08	1.74e-07	bs	depleted	PP	Bacteria	unclassified	unclassified	unclassified	unclassified	unclassified
OTU_dfj_8fy	3.43937	2.1987	0.379382	3.1596	0.00157986	0.00497466	bs	depleted	PP	Bacteria	Cyanobacteria	Cyanophyceae	Nostocales	Nostocaceae	Nostoc
OTU_dfj_8fy	3.06811	2.0808	0.380283	2.8421	0.00448176	0.0127606	bs	NPKK	PP	Bacteria	Cyanobacteria	Cyanophyceae	Nostocales	Nostocaceae	Nostoc
OTU_dgi_hr1	6.11256	3.10359	0.421236	4.99385	5.92e-07	3.82e-06	bs	depleted	PP	Bacteria	Proteobacteria	Deltaproteobacteria	Desulfuromonadales	Geobacteraceae	unclassified
OTU_dgi_hr1	5.69281	2.36183	0.405637	3.35726	0.000787	0.00216629	bs	N	PP	Bacteria	Proteobacteria	Deltaproteobacteria	Desulfuromonadales	Geobacteraceae	unclassified
OTU_dgi_hr1	5.13045	2.99453	0.41548	4.80055	1.58e-06	9.54e-06	bs	NPKK	PP	Bacteria	Proteobacteria	Deltaproteobacteria	Desulfuromonadales	Geobacteraceae	unclassified
OTU_di6_7gp	3.30575	-2.14332	0.429769	-2.66032	0.00780669	0.0192978	bs	depleted	PP	Bacteria	Proteobacteria	Deltaproteobacteria	Desulfuromonadales	Geobacteraceae	Geobacter
OTU_di8_6f4	3.40887	2.36329	0.411795	3.31061	0.000931	0.00325873	bs	NPKK	PP	Bacteria	Proteobacteria	Deltaproteobacteria	Desulfuromonadales	Geobacteraceae	unclassified
OTU_dja_5hi	6.99672	-3.23596	0.471847	-4.73874	2.15e-06	3.52e-05	bs	depleted	N	Bacteria	Proteobacteria	Deltaproteobacteria	Desulfuromonadales	Geobacteraceae	unclassified
OTU_dja_5hi	6.53193	-3.2942	0.466356	-4.91942	8.68e-07	2.29e-05	bs	depleted	NPKK	Bacteria	Proteobacteria	Deltaproteobacteria	Desulfuromonadales	Geobacteraceae	unclassified
OTU_dja_5hi	6.85546	-3.43879	0.465804	-5.23566	1.64e-07	1.19e-06	bs	depleted	PP	Bacteria	Proteobacteria	Deltaproteobacteria	Desulfuromonadales	Geobacteraceae	unclassified
OTU_dlu_hrs	80.3605	2.83266	0.483795	3.7881	0.000152	0.000966	bs	N	NPKK	Bacteria	Proteobacteria	unclassified	unclassified	unclassified	unclassified
OTU_dlx_y8x	23.3152	2.05897	0.347162	3.05035	0.00228573	0.0120471	bs	depleted	NPKK	Bacteria	Proteobacteria	Alphaproteobacteria	Rhodobacterales	Rhodobacteraceae	unclassified
OTU_dlx_y8x	5.75394	-2.13015	0.334374	-3.37989	0.000725	0.00247648	bs	depleted	PP	Bacteria	Proteobacteria	Alphaproteobacteria	Rhodobacterales	Rhodobacteraceae	unclassified
OTU_dlx_y8x	19.451	3.69823	0.406716	6.63419	3.26e-11	9.52e-10	bs	N	NPKK	Bacteria	Proteobacteria	Alphaproteobacteria	Rhodobacterales	Rhodobacteraceae	unclassified
OTU_dlx_y8x	19.085	-4.10854	0.403048	-7.71258	1.23e-14	2.53e-13	bs	NPKK	PP	Bacteria	Proteobacteria	Alphaproteobacteria	Rhodobacterales	Rhodobacteraceae	unclassified
OTU_dmk_y50	3.9656	-2.25021	0.387669	-3.22494	0.00125998	0.00552441	bs	depleted	N	Bacteria	Proteobacteria	Alphaproteobacteria	Rhizobiales	Bradyrhizobiaceae	Bradyrhizobium
OTU_dmk_y50	3.85044	-2.44761	0.385324	-3.75686	0.000172	0.000674	bs	depleted	PP	Bacteria	Proteobacteria	Alphaproteobacteria	Rhizobiales	Bradyrhizobiaceae	Bradyrhizobium
OTU_dmk_y50	2.52946	-1.9211	0.3976	-2.31665	0.0205227	0.0486377	bs	NPKK	PP	Bacteria	Proteobacteria	Alphaproteobacteria	Rhizobiales	Bradyrhizobiaceae	Bradyrhizobium
OTU_dpc_9uq	4.20711	1.96294	0.376125	2.56016	0.0104625	0.0225251	bs	N	PP	Bacteria	Proteobacteria	Deltaproteobacteria	Desulfuromonadales	Geobacteraceae	unclassified
OTU_dxt_fc4	4.18551	2.69779	0.40061	4.23802	2.26e-05	0.00011	bs	depleted	PP	Bacteria	Proteobacteria	Deltaproteobacteria	Desulfuromonadales	Geobacteraceae	unclassified
OTU_dxt_fc4	4.00529	1.96758	0.371296	2.60596	0.00916175	0.0203224	bs	N	PP	Bacteria	Proteobacteria	Deltaproteobacteria	Desulfuromonadales	Geobacteraceae	unclassified
OTU_dxt_fc4	3.63027	2.4437	0.385085	3.74903	0.000178	0.000728	bs	NPKK	PP	Bacteria	Proteobacteria	Deltaproteobacteria	Desulfuromonadales	Geobacteraceae	unclassified
OTU_dxv_p59	67.0937	2.32218	0.52751	2.50646	0.0121948	0.0365844	bs	depleted	N	Bacteria	Proteobacteria	unclassified	unclassified	unclassified	unclassified
OTU_dxv_p59	76.6167	-4.11262	0.552339	-5.63534	1.75e-08	2.45e-07	bs	N	NPKK	Bacteria	Proteobacteria	unclassified	unclassified	unclassified	unclassified
OTU_dxv_p59	81.5686	-4.03318	0.527776	-5.7471	9.08e-09	6.65e-08	bs	N	PP	Bacteria	Proteobacteria	unclassified	unclassified	unclassified	unclassified
OTU_dy3_mrq	30.2577	3.89483	0.492313	5.88005	4.1e-09	1.77e-07	bs	depleted	N	Bacteria	Proteobacteria	Alphaproteobacteria	Rhizobiales	unclassified	unclassified
OTU_dy3_mrq	24.0562	-4.82712	0.493479	-7.7554	8.81e-15	7.71e-13	bs	N	NPKK	Bacteria	Proteobacteria	Alphaproteobacteria	Rhizobiales	unclassified	unclassified
OTU_dy3_mrq	25.884	-4.57044	0.467337	-7.63998	2.17e-14	6.63e-13	bs	N	PP	Bacteria	Proteobacteria	Alphaproteobacteria	Rhizobiales	unclassified	unclassified
OTU_dyu_7wp	5.64143	2.7466	0.487575	3.58222	0.000341	0.00263153	bs	depleted	NPKK	Bacteria	unclassified	unclassified	unclassified	unclassified	unclassified
OTU_dyu_7wp	5.3993	3.01966	0.508911	3.9686	7.23e-05	0.000516	bs	N	NPKK	Bacteria	unclassified	unclassified	unclassified	unclassified	unclassified
OTU_dyu_7wp	5.38542	-3.04174	0.486719	-4.1949	2.73e-05	0.000129	bs	NPKK	PP	Bacteria	unclassified	unclassified	unclassified	unclassified	unclassified
OTU_e0x_0or	6.46182	3.26823	0.489958	4.62944	3.67e-06	5.61e-05	bs	depleted	N	Bacteria	Proteobacteria	unclassified	unclassified	unclassified	unclassified
OTU_e0x_0or	6.18246	-3.04138	0.46801	-4.36184	1.29e-05	5.36e-05	bs	N	PP	Bacteria	Proteobacteria	unclassified	unclassified	unclassified	unclassified
OTU_e1q_uw3	4.09094	2.23914	0.395793	3.13079	0.00174337	0.00443108	bs	N	PP	Bacteria	Proteobacteria	Deltaproteobacteria	Desulfuromonadales	unclassified	unclassified
OTU_e9x_4bm	3.51966	1.93461	0.399918	2.33701	0.0194388	0.0388776	bs	N	PP	Bacteria	Proteobacteria	Deltaproteobacteria	Desulfuromonadales	Geobacteraceae	Geobacter
OTU_ea4_s96	7.04397	-1.99094	0.396714	-2.49788	0.012494	0.0261303	bs	N	PP	Bacteria	Proteobacteria	Alphaproteobacteria	Rhizobiales	Bradyrhizobiaceae	Bradyrhizobium
OTU_ecz_spr	21.0429	-3.1932	0.492413	-4.45399	8.43e-06	9.99e-05	bs	depleted	N	Bacteria	Proteobacteria	Deltaproteobacteria	Desulfuromonadales	Geobacteraceae	unclassified
OTU_ecz_spr	20.3154	-2.6261	0.445931	-3.64654	0.000266	0.00216504	bs	depleted	NPKK	Bacteria	Proteobacteria	Deltaproteobacteria	Desulfuromonadales	Geobacteraceae	unclassified
OTU_ecz_spr	22.3106	-2.27824	0.441229	-2.89701	0.00376743	0.0106576	bs	depleted	PP	Bacteria	Proteobacteria	Deltaproteobacteria	Desulfuromonadales	Geobacteraceae	unclassified
OTU_ees_w4t	10.7278	2.40278	0.313222	4.47854	7.52e-06	3.31e-05	bs	N	PP	Bacteria	Proteobacteria	Deltaproteobacteria	Desulfuromonadales	Geobacteraceae	unclassified
OTU_ees_w4t	10.5589	2.19082	0.37725	3.15659	0.00159624	0.00523257	bs	NPKK	PP	Bacteria	Proteobacteria	Deltaproteobacteria	Desulfuromonadales	Geobacteraceae	unclassified
OTU_emc_ivp	3.11999	1.97909	0.41555	2.35614	0.0184661	0.0409725	bs	depleted	PP	Bacteria	Proteobacteria	Betaproteobacteria	Burkholderiales	unclassified	unclassified
OTU_esq_tkc	3.18006	-2.24177	0.481302	-2.58003	0.00987915	0.0406788	bs	N	NPKK	Bacteria	Proteobacteria	unclassified	unclassified	unclassified	unclassified
OTU_esq_tkc	3.38955	-2.2903	0.468987	-2.75125	0.00593678	0.013496	bs	N	PP	Bacteria	Proteobacteria	unclassified	unclassified	unclassified	unclassified
OTU_evq_p1e	6.14187	-1.99983	0.41933	-2.38435	0.0171094	0.045561	bs	depleted	N	Bacteria	Proteobacteria	unclassified	unclassified	unclassified	unclassified
OTU_evq_p1e	5.32373	2.09133	0.407865	2.67572	0.00745681	0.0322208	bs	N	NPKK	Bacteria	Proteobacteria	unclassified	unclassified	unclassified	unclassified
OTU_evq_p1e	5.53225	-1.88602	0.366217	-2.4194	0.0155462	0.0379402	bs	NPKK	PP	Bacteria	Proteobacteria	unclassified	unclassified	unclassified	unclassified
OTU_exd_oua	5.72659	-2.75255	0.46329	-3.78284	0.000155	0.0010969	bs	depleted	N	Bacteria	Proteobacteria	Betaproteobacteria	unclassified	unclassified	unclassified
OTU_exd_oua	5.61089	-2.25462	0.434246	-2.88919	0.00386236	0.0184078	bs	depleted	NPKK	Bacteria	Proteobacteria	Betaproteobacteria	unclassified	unclassified	unclassified
OTU_exd_oua	5.52471	-3.10206	0.465795	-4.51283	6.4e-06	3.56e-05	bs	depleted	PP	Bacteria	Proteobacteria	Betaproteobacteria	unclassified	unclassified	unclassified
OTU_ey2_gmc	3.05639	2.07252	0.386139	2.77755	0.00547706	0.0126076	bs	N	PP	Bacteria	Proteobacteria	Deltaproteobacteria	Desulfuromonadales	Geobacteraceae	unclassified
OTU_ey2_gmc	2.9316	2.09666	0.382903	2.86407	0.00418238	0.0120759	bs	NPKK	PP	Bacteria	Proteobacteria	Deltaproteobacteria	Desulfuromonadales	Geobacteraceae	unclassified
OTU_f1i_tpq	11.5722	3.4259	0.38903	6.23576	4.5e-10	5.95e-09	bs	depleted	PP	Bacteria	Proteobacteria	Deltaproteobacteria	Desulfuromonadales	unclassified	unclassified
OTU_f1i_tpq	10.8161	3.16449	0.364114	5.94455	2.77e-09	2.21e-08	bs	N	PP	Bacteria	Proteobacteria	Deltaproteobacteria	Desulfuromonadales	unclassified	unclassified
OTU_f1i_tpq	10.1486	3.58757	0.37908	6.82592	8.74e-12	1.19e-10	bs	NPKK	PP	Bacteria	Proteobacteria	Deltaproteobacteria	Desulfuromonadales	unclassified	unclassified
OTU_f2y_ylu	5.0299	2.07861	0.38201	2.82353	0.00474983	0.0129518	bs	depleted	PP	Bacteria	Proteobacteria	Deltaproteobacteria	Desulfuromonadales	Geobacteraceae	unclassified
OTU_f2y_ylu	4.31144	2.40313	0.36597	3.83401	0.000126	0.000423	bs	N	PP	Bacteria	Proteobacteria	Deltaproteobacteria	Desulfuromonadales	Geobacteraceae	unclassified
OTU_f2y_ylu	4.35808	2.00678	0.343323	2.93246	0.00336293	0.00999131	bs	NPKK	PP	Bacteria	Proteobacteria	Deltaproteobacteria	Desulfuromonadales	Geobacteraceae	unclassified
OTU_f2z_9hw	4.44695	-2.37697	0.436302	-3.15601	0.00159943	0.00659245	bs	depleted	N	Bacteria	Proteobacteria	Deltaproteobacteria	Desulfuromonadales	Geobacteraceae	unclassified
OTU_f2z_9hw	4.08883	-2.53551	0.435359	-3.52699	0.00042	0.00308689	bs	depleted	NPKK	Bacteria	Proteobacteria	Deltaproteobacteria	Desulfuromonadales	Geobacteraceae	unclassified
OTU_f2z_9hw	4.359	-2.43789	0.418912	-3.43244	0.000598	0.00212376	bs	depleted	PP	Bacteria	Proteobacteria	Deltaproteobacteria	Desulfuromonadales	Geobacteraceae	unclassified
OTU_f3i_vc0	10.3963	-3.41217	0.465617	-5.18058	2.21e-07	6.05e-06	bs	depleted	N	Bacteria	Proteobacteria	Deltaproteobacteria	Desulfuromonadales	Geobacteraceae	unclassified
OTU_f3i_vc0	9.46229	-3.87898	0.472428	-6.09401	1.1e-09	4.48e-08	bs	depleted	NPKK	Bacteria	Proteobacteria	Deltaproteobacteria	Desulfuromonadales	Geobacteraceae	unclassified
OTU_f3i_vc0	10.246	-3.36239	0.448103	-5.27197	1.35e-07	1.05e-06	bs	depleted	PP	Bacteria	Proteobacteria	Deltaproteobacteria	Desulfuromonadales	Geobacteraceae	unclassified
OTU_f5b_5wi	2.7712	1.9969	0.425658	2.34202	0.0191798	0.0422755	bs	depleted	PP	Bacteria	Proteobacteria	Deltaproteobacteria	Desulfuromonadales	Geobacteraceae	Geobacter
OTU_f5c_wq8	3.31171	-2.39284	0.449456	-3.09895	0.0019421	0.00486855	bs	N	PP	Bacteria	Proteobacteria	Alphaproteobacteria	Rhizobiales	Bradyrhizobiaceae	Bradyrhizobium
OTU_f5e_chr	10.8056	-2.64422	0.501832	-3.27644	0.00105124	0.00488519	bs	depleted	N	Bacteria	Proteobacteria	Deltaproteobacteria	Desulfuromonadales	Geobacteraceae	unclassified
OTU_f5e_chr	10.4547	-2.5492	0.485803	-3.18895	0.00142792	0.00452318	bs	depleted	PP	Bacteria	Proteobacteria	Deltaproteobacteria	Desulfuromonadales	Geobacteraceae	unclassified
OTU_fda_g71	4.66576	-2.98372	0.471039	-4.21138	2.54e-05	9.78e-05	bs	N	PP	Bacteria	Proteobacteria	Alphaproteobacteria	Rhizobiales	unclassified	unclassified
OTU_fo3_6d1	2.95631	-2.1075	0.436669	-2.53623	0.0112052	0.023983	bs	N	PP	Bacteria	Proteobacteria	Alphaproteobacteria	Rhizobiales	unclassified	unclassified
OTU_fpx_0wu	5.45911	-1.93632	0.357124	-2.62184	0.00874554	0.021222	bs	depleted	PP	Bacteria	Proteobacteria	Alphaproteobacteria	Rhizobiales	Hyphomicrobiaceae	Prosthecomicrobium
OTU_fpx_0wu	4.65485	-1.88639	0.364849	-2.42948	0.0151204	0.0310902	bs	N	PP	Bacteria	Proteobacteria	Alphaproteobacteria	Rhizobiales	Hyphomicrobiaceae	Prosthecomicrobium
OTU_fpx_0wu	5.83089	-2.26998	0.318556	-3.98666	6.7e-05	0.000295	bs	NPKK	PP	Bacteria	Proteobacteria	Alphaproteobacteria	Rhizobiales	Hyphomicrobiaceae	Prosthecomicrobium
OTU_fsj_i8w	16.5955	4.62706	0.450751	8.04669	8.51e-16	3.21e-14	bs	depleted	PP	Bacteria	Proteobacteria	Deltaproteobacteria	Desulfuromonadales	Geobacteraceae	unclassified
OTU_fsj_i8w	15.5178	3.59617	0.420439	6.17491	6.62e-10	5.91e-09	bs	N	PP	Bacteria	Proteobacteria	Deltaproteobacteria	Desulfuromonadales	Geobacteraceae	unclassified
OTU_fsj_i8w	14.3372	4.55709	0.453855	7.83749	4.6e-15	1.11e-13	bs	NPKK	PP	Bacteria	Proteobacteria	Deltaproteobacteria	Desulfuromonadales	Geobacteraceae	unclassified
OTU_fyr_ulq	3.28204	2.24001	0.431515	2.87361	0.00405807	0.0112394	bs	depleted	PP	Bacteria	Proteobacteria	Alphaproteobacteria	Rhizobiales	unclassified	unclassified
OTU_fzt_cy3	11.0204	4.10671	0.583223	5.3268	1e-07	3.64e-06	bs	depleted	N	Bacteria	unclassified	unclassified	unclassified	unclassified	unclassified
OTU_fzt_cy3	8.98341	-3.91087	0.577064	-5.04427	4.55e-07	4.55e-06	bs	N	NPKK	Bacteria	unclassified	unclassified	unclassified	unclassified	unclassified
OTU_fzt_cy3	9.86199	-4.06484	0.568193	-5.39402	6.89e-08	4.2e-07	bs	N	PP	Bacteria	unclassified	unclassified	unclassified	unclassified	unclassified
OTU_g32_y6w	2.61771	-2.00089	0.388239	-2.57803	0.00993662	0.0257849	bs	NPKK	PP	Bacteria	Proteobacteria	Betaproteobacteria	Burkholderiales	unclassified	unclassified
OTU_g5g_o6y	6.16188	-2.44664	0.484429	-2.98628	0.00282392	0.0107947	bs	depleted	N	Bacteria	Proteobacteria	Deltaproteobacteria	Desulfuromonadales	Geobacteraceae	unclassified
OTU_g93_bu8	35.6105	3.85782	0.542978	5.26324	1.42e-07	4.47e-06	bs	depleted	N	Bacteria	Proteobacteria	Alphaproteobacteria	Rhodobacterales	Rhodobacteraceae	unclassified
OTU_g93_bu8	28.8889	-5.28217	0.530399	-8.07349	6.83e-16	1.2e-13	bs	N	NPKK	Bacteria	Proteobacteria	Alphaproteobacteria	Rhodobacterales	Rhodobacteraceae	unclassified
OTU_g93_bu8	31.4742	-4.61577	0.497955	-7.26124	3.84e-13	7.8e-12	bs	N	PP	Bacteria	Proteobacteria	Alphaproteobacteria	Rhodobacterales	Rhodobacteraceae	unclassified
OTU_g9e_a6a	16.9045	2.45274	0.521954	2.78328	0.00538127	0.0244603	bs	N	NPKK	Bacteria	Actinobacteria	unclassified	unclassified	unclassified	unclassified
OTU_g9e_a6a	15.8448	-3.19158	0.475934	-4.60481	4.13e-06	2.35e-05	bs	NPKK	PP	Bacteria	Actinobacteria	unclassified	unclassified	unclassified	unclassified
OTU_ga1_dc3	5.5433	3.26914	0.369163	6.14673	7.91e-10	3.54e-08	bs	depleted	NPKK	Bacteria	Actinobacteria	unclassified	unclassified	unclassified	unclassified
OTU_ga1_dc3	5.39847	3.18746	0.377216	5.79896	6.67e-09	1.06e-07	bs	N	NPKK	Bacteria	Actinobacteria	unclassified	unclassified	unclassified	unclassified
OTU_ga1_dc3	5.38923	-3.29032	0.361728	-6.3316	2.43e-10	2.62e-09	bs	NPKK	PP	Bacteria	Actinobacteria	unclassified	unclassified	unclassified	unclassified
OTU_gdo_gjq	5.81778	-2.34458	0.381452	-3.52491	0.000424	0.00156711	bs	depleted	PP	Bacteria	Proteobacteria	Alphaproteobacteria	Rhizobiales	unclassified	unclassified
OTU_gdo_gjq	9.92401	-3.49233	0.472254	-5.27753	1.31e-07	7.73e-07	bs	N	PP	Bacteria	Proteobacteria	Alphaproteobacteria	Rhizobiales	unclassified	unclassified
OTU_gf6_scb	6.76264	3.24398	0.517896	4.33287	1.47e-05	0.000148	bs	depleted	N	Bacteria	Proteobacteria	unclassified	unclassified	unclassified	unclassified
OTU_gf6_scb	3.46783	-2.35659	0.449796	-3.01601	0.00256125	0.0128062	bs	N	NPKK	Bacteria	Proteobacteria	unclassified	unclassified	unclassified	unclassified
OTU_gf6_scb	3.88119	-2.26227	0.43132	-2.92652	0.00342776	0.0081465	bs	N	PP	Bacteria	Proteobacteria	unclassified	unclassified	unclassified	unclassified
OTU_ggq_qn9	9.18767	-3.11911	0.417681	-5.07352	3.91e-07	2.58e-06	bs	depleted	PP	Bacteria	Proteobacteria	unclassified	unclassified	unclassified	unclassified
OTU_ggq_qn9	4.63523	-2.20566	0.392116	-3.07475	0.0021068	0.00524549	bs	N	PP	Bacteria	Proteobacteria	unclassified	unclassified	unclassified	unclassified
OTU_ggq_qn9	8.3511	-3.17833	0.345148	-6.31129	2.77e-10	2.91e-09	bs	NPKK	PP	Bacteria	Proteobacteria	unclassified	unclassified	unclassified	unclassified
OTU_gi8_q3p	5.70232	-3.19172	0.529114	-4.14225	3.44e-05	0.000262	bs	N	NPKK	Bacteria	unclassified	unclassified	unclassified	unclassified	unclassified
OTU_gi8_q3p	6.54121	-2.32597	0.476498	-2.78274	0.00539024	0.0124863	bs	N	PP	Bacteria	unclassified	unclassified	unclassified	unclassified	unclassified
OTU_gqk_au2	3.45564	2.30357	0.443392	2.93999	0.00328219	0.00943631	bs	depleted	PP	Bacteria	Proteobacteria	Deltaproteobacteria	Desulfuromonadales	unclassified	unclassified
OTU_gqk_au2	3.02932	1.98705	0.427767	2.30745	0.0210296	0.0416046	bs	N	PP	Bacteria	Proteobacteria	Deltaproteobacteria	Desulfuromonadales	unclassified	unclassified
OTU_gqk_au2	2.87465	2.07209	0.42676	2.51216	0.0119994	0.0305575	bs	NPKK	PP	Bacteria	Proteobacteria	Deltaproteobacteria	Desulfuromonadales	unclassified	unclassified
OTU_gqu_dt1	4.07817	-2.11305	0.448682	-2.48071	0.0131119	0.0375683	bs	depleted	N	Bacteria	Proteobacteria	unclassified	unclassified	unclassified	unclassified
OTU_gqu_dt1	3.96023	-2.2872	0.445437	-2.88974	0.00385558	0.0107978	bs	depleted	PP	Bacteria	Proteobacteria	unclassified	unclassified	unclassified	unclassified
OTU_gtk_r7u	20.4355	2.03403	0.40233	2.57009	0.0101671	0.0413778	bs	N	NPKK	Bacteria	Actinobacteria	unclassified	unclassified	unclassified	unclassified
OTU_guf_44r	25.7807	3.39302	0.423571	5.64964	1.61e-08	1.67e-07	bs	depleted	PP	Bacteria	Proteobacteria	Deltaproteobacteria	Desulfuromonadales	Geobacteraceae	unclassified
OTU_guf_44r	22.0725	3.15803	0.373543	5.77721	7.6e-09	5.7e-08	bs	N	PP	Bacteria	Proteobacteria	Deltaproteobacteria	Desulfuromonadales	Geobacteraceae	unclassified
OTU_guf_44r	19.7395	4.71947	0.396464	9.3816	6.5e-21	2.96e-19	bs	NPKK	PP	Bacteria	Proteobacteria	Deltaproteobacteria	Desulfuromonadales	Geobacteraceae	unclassified
OTU_gyq_jrf	6.21925	3.09556	0.394198	5.31601	1.06e-07	8.5e-07	bs	depleted	PP	Bacteria	Proteobacteria	Deltaproteobacteria	Desulfuromonadales	Geobacteraceae	unclassified
OTU_gyq_jrf	5.76061	2.47607	0.370666	3.98219	6.83e-05	0.000234	bs	N	PP	Bacteria	Proteobacteria	Deltaproteobacteria	Desulfuromonadales	Geobacteraceae	unclassified
OTU_gyq_jrf	5.25393	3.04303	0.392105	5.21043	1.88e-07	1.38e-06	bs	NPKK	PP	Bacteria	Proteobacteria	Deltaproteobacteria	Desulfuromonadales	Geobacteraceae	unclassified
OTU_gyu_mm2	10.6122	3.18263	0.49989	4.36622	1.26e-05	0.000133	bs	depleted	N	Bacteria	Proteobacteria	Alphaproteobacteria	Rhodospirillales	Rhodospirillaceae	unclassified
OTU_gyu_mm2	8.84677	-3.88284	0.521463	-5.52838	3.23e-08	4.35e-07	bs	N	NPKK	Bacteria	Proteobacteria	Alphaproteobacteria	Rhodospirillales	Rhodospirillaceae	unclassified
OTU_gyu_mm2	9.50091	-3.71553	0.492666	-5.5119	3.55e-08	2.36e-07	bs	N	PP	Bacteria	Proteobacteria	Alphaproteobacteria	Rhodospirillales	Rhodospirillaceae	unclassified
OTU_h0x_nmu	6.3644	-1.98561	0.398121	-2.47564	0.0132996	0.0492415	bs	depleted	NPKK	Bacteria	Proteobacteria	Alphaproteobacteria	Rhizobiales	unclassified	unclassified
OTU_h0x_nmu	6.05995	-2.98498	0.427277	-4.64564	3.39e-06	1.95e-05	bs	depleted	PP	Bacteria	Proteobacteria	Alphaproteobacteria	Rhizobiales	unclassified	unclassified
OTU_h0x_nmu	9.70125	-2.82994	0.46716	-3.91716	8.96e-05	0.000615	bs	N	NPKK	Bacteria	Proteobacteria	Alphaproteobacteria	Rhizobiales	unclassified	unclassified
OTU_h0x_nmu	9.60829	-3.92182	0.485661	-6.01618	1.79e-09	1.49e-08	bs	N	PP	Bacteria	Proteobacteria	Alphaproteobacteria	Rhizobiales	unclassified	unclassified
OTU_h2q_wml	3.06748	-1.99554	0.389712	-2.55456	0.0106322	0.0327249	bs	depleted	N	Bacteria	Proteobacteria	Alphaproteobacteria	Rhizobiales	Methylocystaceae	unclassified
OTU_h2q_wml	3.02496	-2.07351	0.3815	-2.81392	0.00489413	0.0131542	bs	depleted	PP	Bacteria	Proteobacteria	Alphaproteobacteria	Rhizobiales	Methylocystaceae	unclassified
OTU_h5m_lvq	30.7716	-2.57063	0.495005	-3.17296	0.00150893	0.00627397	bs	depleted	N	Bacteria	Proteobacteria	Deltaproteobacteria	Desulfuromonadales	Geobacteraceae	unclassified
OTU_h5m_lvq	27.4532	-2.90994	0.426439	-4.4788	7.51e-06	0.000108	bs	depleted	NPKK	Bacteria	Proteobacteria	Deltaproteobacteria	Desulfuromonadales	Geobacteraceae	unclassified
OTU_hb0_2e3	9.34604	-2.77435	0.461433	-3.8453	0.00012	0.000878	bs	depleted	N	Bacteria	Proteobacteria	Deltaproteobacteria	Desulfuromonadales	Geobacteraceae	unclassified
OTU_hb0_2e3	8.73017	-2.79887	0.421087	-4.27198	1.94e-05	0.000241	bs	depleted	NPKK	Bacteria	Proteobacteria	Deltaproteobacteria	Desulfuromonadales	Geobacteraceae	unclassified
OTU_hb0_2e3	8.86069	-3.27776	0.434628	-5.24071	1.6e-07	1.18e-06	bs	depleted	PP	Bacteria	Proteobacteria	Deltaproteobacteria	Desulfuromonadales	Geobacteraceae	unclassified
OTU_hed_m5x	9.1029	2.31667	0.503244	2.61636	0.00888728	0.0284633	bs	depleted	N	Bacteria	Proteobacteria	Alphaproteobacteria	Rhizobiales	Bradyrhizobiaceae	Bradyrhizobium
OTU_hed_m5x	6.65385	-3.45668	0.479132	-5.12735	2.94e-07	3.16e-06	bs	N	NPKK	Bacteria	Proteobacteria	Alphaproteobacteria	Rhizobiales	Bradyrhizobiaceae	Bradyrhizobium
OTU_hes_slk	3.09853	-2.01959	0.398295	-2.55989	0.0104706	0.0324383	bs	depleted	N	Bacteria	Proteobacteria	Deltaproteobacteria	Desulfuromonadales	Geobacteraceae	Geobacter
OTU_hes_slk	3.05591	-2.09771	0.389768	-2.81632	0.00485765	0.0131542	bs	depleted	PP	Bacteria	Proteobacteria	Deltaproteobacteria	Desulfuromonadales	Geobacteraceae	Geobacter
OTU_hg0_yut	50.2799	3.58505	0.534873	4.83301	1.34e-06	2.45e-05	bs	depleted	N	Bacteria	Proteobacteria	Alphaproteobacteria	Rhizobiales	unclassified	unclassified
OTU_hg0_yut	44.5051	-2.6136	0.487161	-3.31225	0.000926	0.0052246	bs	N	NPKK	Bacteria	Proteobacteria	Alphaproteobacteria	Rhizobiales	unclassified	unclassified
OTU_hg0_yut	44.0071	-3.63797	0.484236	-5.44769	5.1e-08	3.22e-07	bs	N	PP	Bacteria	Proteobacteria	Alphaproteobacteria	Rhizobiales	unclassified	unclassified
OTU_his_ja5	4.3269	-2.44103	0.44751	-3.22011	0.0012814	0.00552441	bs	depleted	N	Bacteria	Proteobacteria	Deltaproteobacteria	Desulfuromonadales	Geobacteraceae	unclassified
OTU_his_ja5	4.16918	-2.19273	0.426019	-2.7997	0.00511496	0.0221871	bs	depleted	NPKK	Bacteria	Proteobacteria	Deltaproteobacteria	Desulfuromonadales	Geobacteraceae	unclassified
OTU_his_ja5	4.25363	-2.47418	0.433022	-3.4044	0.000663	0.00229759	bs	depleted	PP	Bacteria	Proteobacteria	Deltaproteobacteria	Desulfuromonadales	Geobacteraceae	unclassified
OTU_hmt_qci	38.9028	3.27685	0.437607	5.20296	1.96e-07	1.38e-06	bs	depleted	PP	Bacteria	Proteobacteria	Deltaproteobacteria	Desulfuromonadales	Geobacteraceae	unclassified
OTU_hmt_qci	33.1561	3.67256	0.326877	8.17603	2.93e-16	1.79e-14	bs	N	PP	Bacteria	Proteobacteria	Deltaproteobacteria	Desulfuromonadales	Geobacteraceae	unclassified
OTU_hmt_qci	30.7665	4.53561	0.346621	10.2002	1.98e-24	1.35e-22	bs	NPKK	PP	Bacteria	Proteobacteria	Deltaproteobacteria	Desulfuromonadales	Geobacteraceae	unclassified
OTU_hoe_y5g	5.07294	-2.07249	0.410565	-2.61222	0.00899561	0.0379333	bs	N	NPKK	Bacteria	Proteobacteria	Alphaproteobacteria	Rhizobiales	Bradyrhizobiaceae	Bradyrhizobium
OTU_hp7_ly4	31.9928	2.5545	0.467064	3.32825	0.000874	0.00414535	bs	depleted	N	Bacteria	Proteobacteria	Alphaproteobacteria	unclassified	unclassified	unclassified
OTU_hp7_ly4	39.4156	-4.09396	0.488461	-6.33411	2.39e-10	5.57e-09	bs	N	NPKK	Bacteria	Proteobacteria	Alphaproteobacteria	unclassified	unclassified	unclassified
OTU_hp7_ly4	42.1512	-4.74298	0.507396	-7.37685	1.62e-13	3.59e-12	bs	N	PP	Bacteria	Proteobacteria	Alphaproteobacteria	unclassified	unclassified	unclassified
OTU_hzw_h16	3.55852	-2.25869	0.419568	-2.99997	0.00270002	0.00793506	bs	depleted	PP	Bacteria	Proteobacteria	Alphaproteobacteria	Rhizobiales	unclassified	unclassified
OTU_hzw_h16	7.02058	-3.55258	0.473203	-5.39425	6.88e-08	4.2e-07	bs	N	PP	Bacteria	Proteobacteria	Alphaproteobacteria	Rhizobiales	unclassified	unclassified
OTU_i2u_ij9	3.21639	2.35555	0.440591	3.07666	0.0020933	0.0111643	bs	depleted	NPKK	Bacteria	Verrucomicrobia	Spartobacteria	Spartobacteria incertae sedis	Spartobacteria incertae sedis	Terrimicrobium
OTU_i2u_ij9	3.1371	-2.36091	0.431427	-3.15444	0.00160806	0.00523257	bs	NPKK	PP	Bacteria	Verrucomicrobia	Spartobacteria	Spartobacteria incertae sedis	Spartobacteria incertae sedis	Terrimicrobium
OTU_i49_t90	8.05359	2.75869	0.419581	4.19155	2.77e-05	0.000215	bs	N	NPKK	Bacteria	Proteobacteria	Alphaproteobacteria	Rhizobiales	unclassified	unclassified
OTU_i6p_88h	17.3714	2.2486	0.404974	3.08316	0.00204817	0.00626291	bs	depleted	PP	Bacteria	Proteobacteria	Deltaproteobacteria	Desulfuromonadales	Geobacteraceae	unclassified
OTU_i6p_88h	13.7458	3.09552	0.32768	6.395	1.61e-10	1.59e-09	bs	N	PP	Bacteria	Proteobacteria	Deltaproteobacteria	Desulfuromonadales	Geobacteraceae	unclassified
OTU_i6p_88h	14.578	2.09953	0.403183	2.72712	0.006389	0.0178197	bs	NPKK	PP	Bacteria	Proteobacteria	Deltaproteobacteria	Desulfuromonadales	Geobacteraceae	unclassified
OTU_i7j_aod	7.06522	3.65111	0.365603	7.25134	4.13e-13	4.19e-11	bs	depleted	NPKK	Bacteria	Proteobacteria	Gammaproteobacteria	Enterobacterales	Erwiniaceae	Pantoea
OTU_i7j_aod	6.87549	3.56915	0.374634	6.85775	7e-12	2.23e-10	bs	N	NPKK	Bacteria	Proteobacteria	Gammaproteobacteria	Enterobacterales	Erwiniaceae	Pantoea
OTU_i7j_aod	6.87072	-3.67315	0.358312	-7.46041	8.63e-14	1.68e-12	bs	NPKK	PP	Bacteria	Proteobacteria	Gammaproteobacteria	Enterobacterales	Erwiniaceae	Pantoea
OTU_i8i_nwl	4.98775	2.35414	0.368853	3.67122	0.000241	0.000753	bs	N	PP	Bacteria	Proteobacteria	Deltaproteobacteria	Desulfuromonadales	Geobacteraceae	unclassified
OTU_i8i_nwl	4.5998	2.82646	0.385778	4.73447	2.2e-06	1.31e-05	bs	NPKK	PP	Bacteria	Proteobacteria	Deltaproteobacteria	Desulfuromonadales	Geobacteraceae	unclassified
OTU_id6_pg7	3.35534	1.80832	0.361822	2.23404	0.0254807	0.0488269	bs	N	PP	Bacteria	Proteobacteria	Deltaproteobacteria	Desulfuromonadales	Geobacteraceae	unclassified
OTU_id6_sni	3.2667	2.22251	0.427464	2.85991	0.00423766	0.020043	bs	N	NPKK	Bacteria	Actinobacteria	Actinobacteria	Frankiales	Frankiaceae	Frankia
OTU_id6_sni	3.24448	-2.32877	0.41561	-3.19715	0.00138791	0.00466428	bs	NPKK	PP	Bacteria	Actinobacteria	Actinobacteria	Frankiales	Frankiaceae	Frankia
OTU_ih2_dbp	4.82081	-2.48864	0.486706	-3.0586	0.00222375	0.0114458	bs	N	NPKK	Bacteria	unclassified	unclassified	unclassified	unclassified	unclassified
OTU_ij4_h9b	18.0389	-2.55448	0.441914	-3.5176	0.000435	0.00245729	bs	depleted	N	Bacteria	Proteobacteria	Deltaproteobacteria	Desulfuromonadales	Geobacteraceae	unclassified
OTU_ij4_h9b	16.3461	-2.73169	0.425779	-4.06712	4.76e-05	0.000485	bs	depleted	NPKK	Bacteria	Proteobacteria	Deltaproteobacteria	Desulfuromonadales	Geobacteraceae	unclassified
OTU_ij4_h9b	12.4018	2.01144	0.389352	2.59774	0.00938393	0.0206899	bs	N	PP	Bacteria	Proteobacteria	Deltaproteobacteria	Desulfuromonadales	Geobacteraceae	unclassified
OTU_ij4_h9b	11.7021	2.21499	0.38103	3.1887	0.00142916	0.00476385	bs	NPKK	PP	Bacteria	Proteobacteria	Deltaproteobacteria	Desulfuromonadales	Geobacteraceae	unclassified
OTU_imx_rrc	23.9192	-2.64313	0.455895	-3.60419	0.000313	0.00185529	bs	depleted	N	Bacteria	Proteobacteria	Deltaproteobacteria	Desulfuromonadales	Geobacteraceae	unclassified
OTU_io9_vak	3.66253	-2.30794	0.376057	-3.47805	0.000505	0.00272055	bs	depleted	N	Bacteria	Proteobacteria	Betaproteobacteria	Nitrosomonadales	Gallionellaceae	Sideroxydans
OTU_io9_vak	3.47332	-2.22691	0.368451	-3.3299	0.000869	0.00572363	bs	depleted	NPKK	Bacteria	Proteobacteria	Betaproteobacteria	Nitrosomonadales	Gallionellaceae	Sideroxydans
OTU_io9_vak	3.60959	-2.38569	0.366904	-3.7767	0.000159	0.000627	bs	depleted	PP	Bacteria	Proteobacteria	Betaproteobacteria	Nitrosomonadales	Gallionellaceae	Sideroxydans
OTU_ioa_pvd	20.4852	-2.84102	0.446444	-4.12375	3.73e-05	0.000327	bs	depleted	N	Bacteria	Proteobacteria	Deltaproteobacteria	Desulfuromonadales	Geobacteraceae	unclassified
OTU_ioa_pvd	19.8053	-2.45438	0.41209	-3.52928	0.000417	0.00308689	bs	depleted	NPKK	Bacteria	Proteobacteria	Deltaproteobacteria	Desulfuromonadales	Geobacteraceae	unclassified
OTU_ioa_pvd	20.9451	-2.45683	0.399295	-3.64849	0.000264	0.00100389	bs	depleted	PP	Bacteria	Proteobacteria	Deltaproteobacteria	Desulfuromonadales	Geobacteraceae	unclassified
OTU_iob_053	3.05744	2.17953	0.400824	2.94276	0.00325301	0.00973529	bs	NPKK	PP	Bacteria	Proteobacteria	Deltaproteobacteria	Desulfuromonadales	Geobacteraceae	unclassified
OTU_iwu_ixa	7.44847	-2.19943	0.482095	-2.48796	0.012848	0.0298095	bs	depleted	PP	Bacteria	Proteobacteria	Alphaproteobacteria	Rhizobiales	unclassified	unclassified
OTU_iwu_ixa	10.1112	-2.98017	0.433421	-4.56871	4.91e-06	2.22e-05	bs	N	PP	Bacteria	Proteobacteria	Alphaproteobacteria	Rhizobiales	unclassified	unclassified
OTU_iy3_oia	14.0062	2.52294	0.474375	3.21042	0.00132542	0.00565991	bs	depleted	N	Bacteria	Proteobacteria	Alphaproteobacteria	Rhodospirillales	Rhodospirillaceae	unclassified
OTU_iy3_oia	11.594	-3.66899	0.488432	-5.46441	4.64e-08	6.02e-07	bs	N	NPKK	Bacteria	Proteobacteria	Alphaproteobacteria	Rhodospirillales	Rhodospirillaceae	unclassified
OTU_iy3_oia	19.178	-4.59469	0.516454	-6.96032	3.4e-12	5.18e-11	bs	N	PP	Bacteria	Proteobacteria	Alphaproteobacteria	Rhodospirillales	Rhodospirillaceae	unclassified
OTU_j02_532	2.85053	-1.96647	0.373377	-2.58845	0.00964091	0.0232879	bs	depleted	PP	Bacteria	Proteobacteria	Betaproteobacteria	Rhodocyclales	unclassified Rhodocyclales	unclassified
OTU_j2u_p18	3.91788	2.68441	0.441339	3.81659	0.000135	0.00123712	bs	depleted	NPKK	Bacteria	Proteobacteria	unclassified	unclassified	unclassified	unclassified
OTU_j2u_p18	3.80755	2.5936	0.447112	3.5642	0.000365	0.00216506	bs	N	NPKK	Bacteria	Proteobacteria	unclassified	unclassified	unclassified	unclassified
OTU_j2u_p18	3.80833	-2.68496	0.432611	-3.89487	9.83e-05	0.000429	bs	NPKK	PP	Bacteria	Proteobacteria	unclassified	unclassified	unclassified	unclassified
OTU_j40_3ho	7.77302	3.22623	0.426753	5.21668	1.82e-07	1.3e-06	bs	depleted	PP	Bacteria	Proteobacteria	Deltaproteobacteria	Desulfuromonadales	Geobacteraceae	Geobacter
OTU_j40_3ho	6.88247	2.67617	0.39363	4.25824	2.06e-05	8.02e-05	bs	N	PP	Bacteria	Proteobacteria	Deltaproteobacteria	Desulfuromonadales	Geobacteraceae	Geobacter
OTU_j40_3ho	6.29842	3.32456	0.42158	5.51392	3.51e-08	2.82e-07	bs	NPKK	PP	Bacteria	Proteobacteria	Deltaproteobacteria	Desulfuromonadales	Geobacteraceae	Geobacter
OTU_jb1_isi	6.9726	3.0347	0.387931	5.24501	1.56e-07	1.16e-06	bs	depleted	PP	Bacteria	Proteobacteria	Deltaproteobacteria	Desulfuromonadales	Geobacteraceae	unclassified
OTU_jb1_isi	6.65079	2.36491	0.350247	3.89699	9.74e-05	0.00033	bs	N	PP	Bacteria	Proteobacteria	Deltaproteobacteria	Desulfuromonadales	Geobacteraceae	unclassified
OTU_jb1_isi	5.95724	3.21435	0.395594	5.59755	2.17e-08	1.82e-07	bs	NPKK	PP	Bacteria	Proteobacteria	Deltaproteobacteria	Desulfuromonadales	Geobacteraceae	unclassified
OTU_jdl_fgk	3.89169	-2.41538	0.385957	-3.66721	0.000245	0.00152936	bs	depleted	N	Bacteria	Proteobacteria	Betaproteobacteria	Nitrosomonadales	Gallionellaceae	Sideroxydans
OTU_jdl_fgk	3.68812	-2.33706	0.377567	-3.54126	0.000398	0.00302376	bs	depleted	NPKK	Bacteria	Proteobacteria	Betaproteobacteria	Nitrosomonadales	Gallionellaceae	Sideroxydans
OTU_jdl_fgk	3.83496	-2.49257	0.37598	-3.96982	7.19e-05	0.000309	bs	depleted	PP	Bacteria	Proteobacteria	Betaproteobacteria	Nitrosomonadales	Gallionellaceae	Sideroxydans
OTU_jg8_5u9	3.33854	1.9361	0.377934	2.4769	0.013253	0.030482	bs	depleted	PP	Bacteria	Proteobacteria	Deltaproteobacteria	Desulfuromonadales	Geobacteraceae	unclassified
OTU_jg8_5u9	2.86868	2.01862	0.381444	2.67043	0.00757544	0.0201684	bs	NPKK	PP	Bacteria	Proteobacteria	Deltaproteobacteria	Desulfuromonadales	Geobacteraceae	unclassified
OTU_jkm_hok	16.6255	-2.37545	0.446171	-3.08279	0.00205069	0.0107126	bs	N	NPKK	Bacteria	Proteobacteria	Alphaproteobacteria	Rhizobiales	Bradyrhizobiaceae	Bradyrhizobium
OTU_jkx_1wq	3.50767	2.16495	0.371482	3.13596	0.00171292	0.00529903	bs	depleted	PP	Bacteria	Proteobacteria	Deltaproteobacteria	Desulfuromonadales	Geobacteraceae	unclassified
OTU_jkx_1wq	3.26599	1.85494	0.357173	2.39364	0.016682	0.0337328	bs	N	PP	Bacteria	Proteobacteria	Deltaproteobacteria	Desulfuromonadales	Geobacteraceae	unclassified
OTU_jkx_1wq	3.03906	2.13366	0.37096	3.05601	0.00224304	0.00707419	bs	NPKK	PP	Bacteria	Proteobacteria	Deltaproteobacteria	Desulfuromonadales	Geobacteraceae	unclassified
OTU_jlv_6ko	8.97284	-2.39353	0.513043	-2.7162	0.00660363	0.022682	bs	depleted	N	Bacteria	Proteobacteria	Deltaproteobacteria	Desulfuromonadales	Geobacteraceae	unclassified
OTU_jpk_m1b	5.23808	-2.96682	0.46307	-4.24735	2.16e-05	0.000262	bs	depleted	NPKK	Bacteria	Proteobacteria	Deltaproteobacteria	Desulfuromonadales	unclassified	unclassified
OTU_jpk_m1b	2.9324	2.05922	0.419467	2.52516	0.0115644	0.0296338	bs	NPKK	PP	Bacteria	Proteobacteria	Deltaproteobacteria	Desulfuromonadales	unclassified	unclassified
OTU_jrc_fdc	4.80702	-2.7736	0.402341	-4.4082	1.04e-05	0.000115	bs	depleted	N	Bacteria	Proteobacteria	Deltaproteobacteria	Desulfuromonadales	Geobacteraceae	Geobacter
OTU_jrc_fdc	4.54536	-2.69957	0.392282	-4.33251	1.47e-05	0.000189	bs	depleted	NPKK	Bacteria	Proteobacteria	Deltaproteobacteria	Desulfuromonadales	Geobacteraceae	Geobacter
OTU_jrc_fdc	4.73829	-2.85064	0.391182	-4.73088	2.24e-06	1.3e-05	bs	depleted	PP	Bacteria	Proteobacteria	Deltaproteobacteria	Desulfuromonadales	Geobacteraceae	Geobacter
OTU_js3_0s1	51.3006	2.76519	0.397115	4.44504	8.79e-06	7.5e-05	bs	N	NPKK	Bacteria	Proteobacteria	Alphaproteobacteria	unclassified	unclassified	unclassified
OTU_js3_0s1	33.0965	1.87939	0.348164	2.52579	0.011544	0.0244225	bs	N	PP	Bacteria	Proteobacteria	Alphaproteobacteria	unclassified	unclassified	unclassified
OTU_jth_x7q	15.0526	3.45666	0.344316	7.13491	9.69e-13	1.9e-11	bs	depleted	PP	Bacteria	Proteobacteria	Deltaproteobacteria	Desulfuromonadales	Geobacteraceae	Geobacter
OTU_jth_x7q	14.8178	2.33813	0.306554	4.36507	1.27e-05	5.35e-05	bs	N	PP	Bacteria	Proteobacteria	Deltaproteobacteria	Desulfuromonadales	Geobacteraceae	Geobacter
OTU_jth_x7q	12.5295	4.36345	0.364048	9.23904	2.49e-20	1.02e-18	bs	NPKK	PP	Bacteria	Proteobacteria	Deltaproteobacteria	Desulfuromonadales	Geobacteraceae	Geobacter
OTU_jwk_ud7	19.2732	3.0037	0.364411	5.49845	3.83e-08	2.5e-07	bs	N	PP	Bacteria	Proteobacteria	Deltaproteobacteria	Desulfuromonadales	Geobacteraceae	unclassified
OTU_jx2_myw	8.74785	-2.3404	0.520138	-2.57701	0.00996602	0.031704	bs	depleted	N	Bacteria	Proteobacteria	Deltaproteobacteria	Desulfuromonadales	Geobacteraceae	unclassified
OTU_jx2_myw	7.31646	-3.48697	0.525873	-4.72922	2.25e-06	4.39e-05	bs	depleted	NPKK	Bacteria	Proteobacteria	Deltaproteobacteria	Desulfuromonadales	Geobacteraceae	unclassified
OTU_jx2_myw	7.88882	-3.23796	0.507603	-4.40888	1.04e-05	5.61e-05	bs	depleted	PP	Bacteria	Proteobacteria	Deltaproteobacteria	Desulfuromonadales	Geobacteraceae	unclassified
OTU_k0p_fby	59.7975	5.096	0.635401	6.44632	1.15e-10	1.01e-08	bs	depleted	N	Bacteria	Proteobacteria	unclassified	unclassified	unclassified	unclassified
OTU_k0p_fby	29.9049	-5.71009	0.61558	-7.65146	1.99e-14	1.39e-12	bs	N	NPKK	Bacteria	Proteobacteria	unclassified	unclassified	unclassified	unclassified
OTU_k0p_fby	34.3225	-5.22423	0.583349	-7.24135	4.44e-13	8.56e-12	bs	N	PP	Bacteria	Proteobacteria	unclassified	unclassified	unclassified	unclassified
OTU_k56_hwr	3.1851	-2.06732	0.436143	-2.44717	0.0143983	0.0401457	bs	depleted	N	Bacteria	Proteobacteria	Deltaproteobacteria	Desulfuromonadales	Geobacteraceae	unclassified
OTU_k56_hwr	3.13871	-2.14221	0.426129	-2.68043	0.00735279	0.0186107	bs	depleted	PP	Bacteria	Proteobacteria	Deltaproteobacteria	Desulfuromonadales	Geobacteraceae	unclassified
OTU_k6j_xnq	8.14529	3.70155	0.413512	6.53318	6.44e-11	9.46e-10	bs	depleted	PP	Bacteria	Proteobacteria	Deltaproteobacteria	Desulfuromonadales	Geobacteraceae	Geobacter
OTU_k6j_xnq	7.60788	2.75157	0.376076	4.65748	3.2e-06	1.53e-05	bs	N	PP	Bacteria	Proteobacteria	Deltaproteobacteria	Desulfuromonadales	Geobacteraceae	Geobacter
OTU_k6j_xnq	6.93037	3.46643	0.400011	6.16591	7.01e-10	6.84e-09	bs	NPKK	PP	Bacteria	Proteobacteria	Deltaproteobacteria	Desulfuromonadales	Geobacteraceae	Geobacter
OTU_k8w_6h4	66.2194	-3.134	0.489575	-4.35888	1.31e-05	0.000135	bs	depleted	N	Bacteria	Proteobacteria	Deltaproteobacteria	Desulfuromonadales	unclassified	unclassified
OTU_k8w_6h4	61.9176	-2.96209	0.408715	-4.80063	1.58e-06	3.22e-05	bs	depleted	NPKK	Bacteria	Proteobacteria	Deltaproteobacteria	Desulfuromonadales	unclassified	unclassified
OTU_k8w_6h4	67.6352	-2.61193	0.434332	-3.71129	0.000206	0.000802	bs	depleted	PP	Bacteria	Proteobacteria	Deltaproteobacteria	Desulfuromonadales	unclassified	unclassified
OTU_k9q_7d1	10.4973	-2.51901	0.499826	-3.03908	0.00237299	0.00709216	bs	depleted	PP	Bacteria	Proteobacteria	Deltaproteobacteria	unclassified	unclassified	unclassified
OTU_k9q_7d1	10.3971	-2.68435	0.491419	-3.42752	0.000609	0.00172821	bs	N	PP	Bacteria	Proteobacteria	Deltaproteobacteria	unclassified	unclassified	unclassified
OTU_k9q_7d1	15.6656	-3.35532	0.457672	-5.1463	2.66e-07	1.91e-06	bs	NPKK	PP	Bacteria	Proteobacteria	Deltaproteobacteria	unclassified	unclassified	unclassified
OTU_kh3_m2n	4.92506	-2.81299	0.382068	-4.74521	2.08e-06	3.52e-05	bs	depleted	N	Bacteria	Proteobacteria	Gammaproteobacteria	Methylococcales	Crenotrichaceae	Crenothrix
OTU_kh3_m2n	4.65241	-2.73461	0.372632	-4.655	3.24e-06	6.05e-05	bs	depleted	NPKK	Bacteria	Proteobacteria	Gammaproteobacteria	Methylococcales	Crenotrichaceae	Crenothrix
OTU_kh3_m2n	4.85452	-2.89069	0.371586	-5.08816	3.62e-07	2.42e-06	bs	depleted	PP	Bacteria	Proteobacteria	Gammaproteobacteria	Methylococcales	Crenotrichaceae	Crenothrix
OTU_kj1_bir	35.4605	-3.91103	0.351588	-8.27964	1.24e-16	5.03e-15	bs	depleted	PP	Bacteria	Proteobacteria	Alphaproteobacteria	Rhizobiales	unclassified	unclassified
OTU_kj1_bir	13.055	-2.57131	0.38914	-4.03791	5.39e-05	0.000192	bs	N	PP	Bacteria	Proteobacteria	Alphaproteobacteria	Rhizobiales	unclassified	unclassified
OTU_kj1_bir	18.6217	-3.13647	0.300817	-7.10224	1.23e-12	2.01e-11	bs	NPKK	PP	Bacteria	Proteobacteria	Alphaproteobacteria	Rhizobiales	unclassified	unclassified
OTU_km2_fa1	3.72896	-2.47699	0.505138	-2.92393	0.00345645	0.016572	bs	N	NPKK	Bacteria	Proteobacteria	Deltaproteobacteria	Desulfuromonadales	Geobacteraceae	Geobacter
OTU_km2_fa1	3.91431	-2.65439	0.499845	-3.3098	0.000934	0.00253116	bs	N	PP	Bacteria	Proteobacteria	Deltaproteobacteria	Desulfuromonadales	Geobacteraceae	Geobacter
OTU_kr0_pi5	3.01614	-1.97249	0.391506	-2.48398	0.0129924	0.0375513	bs	depleted	N	Bacteria	Proteobacteria	Deltaproteobacteria	Desulfuromonadales	Geobacteraceae	Geobacter
OTU_kr0_pi5	2.9698	-2.04905	0.383045	-2.7387	0.0061682	0.0161534	bs	depleted	PP	Bacteria	Proteobacteria	Deltaproteobacteria	Desulfuromonadales	Geobacteraceae	Geobacter
OTU_kr6_0su	4.51647	-2.00059	0.400358	-2.49924	0.0124461	0.0368716	bs	depleted	N	Bacteria	Proteobacteria	Deltaproteobacteria	Desulfuromonadales	Geobacteraceae	Geobacter
OTU_kr6_0su	4.0235	-2.51725	0.409788	-3.70253	0.000213	0.00182701	bs	depleted	NPKK	Bacteria	Proteobacteria	Deltaproteobacteria	Desulfuromonadales	Geobacteraceae	Geobacter
OTU_kr6_0su	4.34022	-2.28072	0.38764	-3.30388	0.000954	0.00311379	bs	depleted	PP	Bacteria	Proteobacteria	Deltaproteobacteria	Desulfuromonadales	Geobacteraceae	Geobacter
OTU_kuu_y7v	2.75609	1.98627	0.417013	2.36507	0.0180266	0.0402427	bs	depleted	PP	Bacteria	Proteobacteria	Deltaproteobacteria	Desulfuromonadales	Geobacteraceae	unclassified
OTU_kx9_m7n	4.36417	-2.19288	0.416097	-2.86683	0.00414608	0.0148882	bs	depleted	N	Bacteria	Proteobacteria	Deltaproteobacteria	Desulfuromonadales	unclassified	unclassified
OTU_kx9_m7n	4.12464	-2.65096	0.422703	-3.90572	9.39e-05	0.000394	bs	depleted	PP	Bacteria	Proteobacteria	Deltaproteobacteria	Desulfuromonadales	unclassified	unclassified
OTU_l4v_gb1	60.7688	-2.19623	0.40694	-2.93957	0.00328663	0.00786213	bs	N	PP	Bacteria	Proteobacteria	unclassified	unclassified	unclassified	unclassified
OTU_l4v_gb1	50.5355	-1.87486	0.286529	-3.05329	0.00226347	0.00708415	bs	NPKK	PP	Bacteria	Proteobacteria	unclassified	unclassified	unclassified	unclassified
OTU_l51_uzg	7.17687	-2.00301	0.413697	-2.4245	0.0153293	0.0313437	bs	N	PP	Bacteria	Proteobacteria	Alphaproteobacteria	Rhizobiales	Bradyrhizobiaceae	Bradyrhizobium
OTU_l5u_a12	24.0277	3.15318	0.506393	4.25199	2.12e-05	0.000205	bs	depleted	N	Bacteria	Proteobacteria	Alphaproteobacteria	Rhizobiales	unclassified	unclassified
OTU_l5u_a12	27.6385	-3.72445	0.516183	-5.27808	1.31e-07	1.63e-06	bs	N	NPKK	Bacteria	Proteobacteria	Alphaproteobacteria	Rhizobiales	unclassified	unclassified
OTU_l5u_a12	28.399	-5.03292	0.525339	-7.6768	1.63e-14	5.43e-13	bs	N	PP	Bacteria	Proteobacteria	Alphaproteobacteria	Rhizobiales	unclassified	unclassified
OTU_li7_gi2	2.66034	-2.03123	0.387952	-2.65813	0.00785746	0.020651	bs	NPKK	PP	Bacteria	Proteobacteria	Alphaproteobacteria	Rhizobiales	Bradyrhizobiaceae	unclassified
OTU_lii_g46	10.2664	2.91348	0.467688	4.09137	4.29e-05	0.000363	bs	depleted	N	Bacteria	Proteobacteria	Alphaproteobacteria	unclassified	unclassified	unclassified
OTU_lii_g46	13.3683	-3.65473	0.511235	-5.19277	2.07e-07	2.45e-06	bs	N	NPKK	Bacteria	Proteobacteria	Alphaproteobacteria	unclassified	unclassified	unclassified
OTU_lii_g46	14.0054	-4.1704	0.502383	-6.31072	2.78e-10	2.61e-09	bs	N	PP	Bacteria	Proteobacteria	Alphaproteobacteria	unclassified	unclassified	unclassified
OTU_liv_qrl	5.86825	2.18012	0.494788	2.38511	0.0170741	0.045561	bs	depleted	N	Bacteria	Firmicutes	Bacilli	Bacillales	Paenibacillaceae	Paenibacillus
OTU_liv_qrl	4.61247	-2.17358	0.468251	-2.5063	0.0122003	0.0490816	bs	N	NPKK	Bacteria	Firmicutes	Bacilli	Bacillales	Paenibacillaceae	Paenibacillus
OTU_liv_qrl	4.82304	-2.68008	0.474864	-3.53801	0.000403	0.00118994	bs	N	PP	Bacteria	Firmicutes	Bacilli	Bacillales	Paenibacillaceae	Paenibacillus
OTU_ll9_s5e	19.836	-3.2204	0.483755	-4.58994	4.43e-06	2.05e-05	bs	N	PP	Bacteria	Proteobacteria	Alphaproteobacteria	unclassified	unclassified	unclassified
OTU_ln3_o16	7.2795	2.68318	0.399951	4.20847	2.57e-05	0.000122	bs	depleted	PP	Bacteria	Proteobacteria	Deltaproteobacteria	Desulfuromonadales	Geobacteraceae	unclassified
OTU_ln3_o16	6.65894	2.43207	0.357101	4.01028	6.06e-05	0.000211	bs	N	PP	Bacteria	Proteobacteria	Deltaproteobacteria	Desulfuromonadales	Geobacteraceae	unclassified
OTU_ln3_o16	6.43598	2.40199	0.370747	3.78153	0.000156	0.000648	bs	NPKK	PP	Bacteria	Proteobacteria	Deltaproteobacteria	Desulfuromonadales	Geobacteraceae	unclassified
OTU_lob_nb2	2.9704	2.22767	0.375496	3.26945	0.00107758	0.00670497	bs	depleted	NPKK	Bacteria	Proteobacteria	Alphaproteobacteria	unclassified	unclassified	unclassified
OTU_lob_nb2	2.89568	2.14719	0.377616	3.03797	0.0023818	0.0120816	bs	N	NPKK	Bacteria	Proteobacteria	Alphaproteobacteria	unclassified	unclassified	unclassified
OTU_lob_nb2	2.89545	-2.25156	0.368468	-3.39665	0.000682	0.00247507	bs	NPKK	PP	Bacteria	Proteobacteria	Alphaproteobacteria	unclassified	unclassified	unclassified
OTU_lq0_ew2	42.9694	-2.68271	0.386669	-4.3518	1.35e-05	0.000178	bs	depleted	NPKK	Bacteria	Proteobacteria	unclassified	unclassified	unclassified	unclassified
OTU_lq0_ew2	41.1885	-4.39662	0.38271	-8.87517	6.98e-19	6.16e-17	bs	depleted	PP	Bacteria	Proteobacteria	unclassified	unclassified	unclassified	unclassified
OTU_lq0_ew2	68.6904	-3.55081	0.498286	-5.11916	3.07e-07	3.16e-06	bs	N	NPKK	Bacteria	Proteobacteria	unclassified	unclassified	unclassified	unclassified
OTU_lq0_ew2	68.8597	-5.38304	0.495266	-8.84988	8.76e-19	1.6e-16	bs	N	PP	Bacteria	Proteobacteria	unclassified	unclassified	unclassified	unclassified
OTU_lq0_ew2	7.22293	-1.79264	0.33829	-2.34307	0.019126	0.0458577	bs	NPKK	PP	Bacteria	Proteobacteria	unclassified	unclassified	unclassified	unclassified
OTU_lqb_05g	22.5294	2.68601	0.523611	3.21997	0.00128204	0.00552441	bs	depleted	N	Bacteria	Proteobacteria	Alphaproteobacteria	unclassified	unclassified	unclassified
OTU_lqb_05g	31.211	-3.53832	0.564526	-4.49638	6.91e-06	6.05e-05	bs	N	NPKK	Bacteria	Proteobacteria	Alphaproteobacteria	unclassified	unclassified	unclassified
OTU_lqb_05g	33.1535	-5.48899	0.573867	-7.82237	5.18e-15	2.11e-13	bs	N	PP	Bacteria	Proteobacteria	Alphaproteobacteria	unclassified	unclassified	unclassified
OTU_lug_59p	66.3192	-2.11948	0.411944	-2.71757	0.0065764	0.016888	bs	depleted	PP	Bacteria	unclassified	unclassified	unclassified	unclassified	unclassified
OTU_lug_59p	88.4497	-2.9748	0.48228	-4.09472	4.23e-05	0.000155	bs	N	PP	Bacteria	unclassified	unclassified	unclassified	unclassified	unclassified
OTU_m6f_hzi	57.0094	-2.93158	0.401455	-4.81145	1.5e-06	3.2e-05	bs	depleted	NPKK	Bacteria	Proteobacteria	Alphaproteobacteria	Rhizobiales	unclassified	unclassified
OTU_m6f_hzi	55.8811	-4.38319	0.407999	-8.29215	1.11e-16	4.9e-15	bs	depleted	PP	Bacteria	Proteobacteria	Alphaproteobacteria	Rhizobiales	unclassified	unclassified
OTU_m6f_hzi	92.5017	-3.81087	0.462811	-6.07348	1.25e-09	2.43e-08	bs	N	NPKK	Bacteria	Proteobacteria	Alphaproteobacteria	Rhizobiales	unclassified	unclassified
OTU_m6f_hzi	94.5507	-5.40576	0.463273	-9.51008	1.91e-21	6.97e-19	bs	N	PP	Bacteria	Proteobacteria	Alphaproteobacteria	Rhizobiales	unclassified	unclassified
OTU_m82_ud1	12.3476	-2.03231	0.39213	-2.63257	0.00847422	0.0275122	bs	depleted	N	Bacteria	Proteobacteria	Alphaproteobacteria	Rhizobiales	Bradyrhizobiaceae	Bradyrhizobium
OTU_m82_ud1	12.3072	-2.00341	0.376257	-2.66684	0.0076569	0.0190164	bs	depleted	PP	Bacteria	Proteobacteria	Alphaproteobacteria	Rhizobiales	Bradyrhizobiaceae	Bradyrhizobium
OTU_mbz_mv6	3.67904	2.2759	0.382736	3.33363	0.000857	0.00287001	bs	depleted	PP	Bacteria	Proteobacteria	Deltaproteobacteria	Desulfuromonadales	Geobacteraceae	Geobacter
OTU_mbz_mv6	3.41288	1.95163	0.371362	2.56255	0.0103906	0.0225027	bs	N	PP	Bacteria	Proteobacteria	Deltaproteobacteria	Desulfuromonadales	Geobacteraceae	Geobacter
OTU_mbz_mv6	3.18662	2.19184	0.382106	3.11914	0.00181379	0.00580981	bs	NPKK	PP	Bacteria	Proteobacteria	Deltaproteobacteria	Desulfuromonadales	Geobacteraceae	Geobacter
OTU_md0_jod	4.56028	2.78283	0.449313	3.9679	7.25e-05	0.000309	bs	depleted	PP	Bacteria	Proteobacteria	Deltaproteobacteria	Desulfuromonadales	Geobacteraceae	unclassified
OTU_md0_jod	4.10213	2.30756	0.428039	3.05476	0.00225238	0.00557009	bs	N	PP	Bacteria	Proteobacteria	Deltaproteobacteria	Desulfuromonadales	Geobacteraceae	unclassified
OTU_md0_jod	3.84912	2.53536	0.435031	3.52931	0.000417	0.0015965	bs	NPKK	PP	Bacteria	Proteobacteria	Deltaproteobacteria	Desulfuromonadales	Geobacteraceae	unclassified
OTU_mgr_c2y	408.645	-2.75057	0.508773	-3.44077	0.00058	0.00165861	bs	N	PP	Bacteria	unclassified	unclassified	unclassified	unclassified	unclassified
OTU_mjl_jmr	13.0349	-2.49377	0.42623	-3.50462	0.000457	0.00254992	bs	depleted	N	Bacteria	Proteobacteria	Deltaproteobacteria	Desulfuromonadales	Geobacteraceae	unclassified
OTU_mjl_jmr	12.517	-2.24659	0.387314	-3.21855	0.0012884	0.00769605	bs	depleted	NPKK	Bacteria	Proteobacteria	Deltaproteobacteria	Desulfuromonadales	Geobacteraceae	unclassified
OTU_mjl_jmr	13.7783	-1.93045	0.364713	-2.55119	0.0107356	0.0253532	bs	depleted	PP	Bacteria	Proteobacteria	Deltaproteobacteria	Desulfuromonadales	Geobacteraceae	unclassified
OTU_mkd_7gt	5.70615	1.99064	0.350721	2.82457	0.00473437	0.0110368	bs	N	PP	Bacteria	Proteobacteria	Deltaproteobacteria	Desulfuromonadales	Geobacteraceae	unclassified
OTU_mkx_wdr	5.88384	-3.15378	0.440373	-4.89082	1e-06	6.25e-06	bs	depleted	PP	Bacteria	unclassified	unclassified	unclassified	unclassified	unclassified
OTU_mkx_wdr	6.43407	-3.45263	0.499828	-4.90695	9.25e-07	4.84e-06	bs	N	PP	Bacteria	unclassified	unclassified	unclassified	unclassified	unclassified
OTU_mla_5sg	4.83122	-2.1026	0.443312	-2.48718	0.0128759	0.0374429	bs	depleted	N	Bacteria	Proteobacteria	Deltaproteobacteria	Desulfuromonadales	Geobacteraceae	unclassified
OTU_mla_5sg	4.77418	-2.16069	0.425181	-2.72988	0.00633578	0.0164296	bs	depleted	PP	Bacteria	Proteobacteria	Deltaproteobacteria	Desulfuromonadales	Geobacteraceae	unclassified
OTU_mn5_qth	3.59894	-2.28722	0.393798	-3.26874	0.00108029	0.00497143	bs	depleted	N	Bacteria	Proteobacteria	Deltaproteobacteria	Myxococcales	Anaeromyxobacteraceae	Anaeromyxobacter
OTU_mn5_qth	3.40889	-2.20838	0.385243	-3.13667	0.00170876	0.00945092	bs	depleted	NPKK	Bacteria	Proteobacteria	Deltaproteobacteria	Myxococcales	Anaeromyxobacteraceae	Anaeromyxobacter
OTU_mn5_qth	3.54473	-2.36417	0.383749	-3.55486	0.000378	0.00140888	bs	depleted	PP	Bacteria	Proteobacteria	Deltaproteobacteria	Myxococcales	Anaeromyxobacteraceae	Anaeromyxobacter
OTU_moj_8ga	3.43645	-1.96496	0.424158	-2.27501	0.0229055	0.0498641	bs	depleted	PP	Bacteria	unclassified	unclassified	unclassified	unclassified	unclassified
OTU_moj_8ga	4.96827	-2.75764	0.462792	-3.79791	0.000146	0.000475	bs	N	PP	Bacteria	unclassified	unclassified	unclassified	unclassified	unclassified
OTU_myg_vti	3.87196	-2.14213	0.452332	-2.52499	0.0115703	0.0352559	bs	depleted	N	Bacteria	Proteobacteria	Deltaproteobacteria	Desulfuromonadales	Geobacteraceae	unclassified
OTU_myg_vti	3.77325	-2.35042	0.446558	-3.02406	0.00249403	0.00741204	bs	depleted	PP	Bacteria	Proteobacteria	Deltaproteobacteria	Desulfuromonadales	Geobacteraceae	unclassified
OTU_n2w_icl	20.9544	-2.79839	0.471643	-3.81303	0.000137	0.000986	bs	depleted	N	Bacteria	Proteobacteria	Deltaproteobacteria	Desulfuromonadales	Geobacteraceae	unclassified
OTU_n2w_icl	20.3322	-2.23352	0.41659	-2.961	0.00306645	0.0152641	bs	depleted	NPKK	Bacteria	Proteobacteria	Deltaproteobacteria	Desulfuromonadales	Geobacteraceae	unclassified
OTU_n5m_i6e	4.39615	-2.36926	0.473966	-2.88893	0.00386553	0.0140943	bs	depleted	N	Bacteria	Proteobacteria	Deltaproteobacteria	Desulfuromonadales	Geobacteraceae	unclassified
OTU_n5m_i6e	4.23678	-2.57668	0.462799	-3.40683	0.000657	0.00229759	bs	depleted	PP	Bacteria	Proteobacteria	Deltaproteobacteria	Desulfuromonadales	Geobacteraceae	unclassified
OTU_n5m_ts0	6.30734	3.47479	0.356908	6.93398	4.09e-12	2.83e-10	bs	depleted	NPKK	Bacteria	Cyanobacteria	Cyanophyceae	Nostocales	unclassified	unclassified
OTU_n5m_ts0	6.13462	3.39327	0.364796	6.56057	5.36e-11	1.44e-09	bs	N	NPKK	Bacteria	Cyanobacteria	Cyanophyceae	Nostocales	unclassified	unclassified
OTU_n5m_ts0	6.13129	-3.49938	0.350161	-7.13782	9.48e-13	1.62e-11	bs	NPKK	PP	Bacteria	Cyanobacteria	Cyanophyceae	Nostocales	unclassified	unclassified
OTU_n9i_939	4.02603	2.5814	0.392864	4.02532	5.69e-05	0.000253	bs	depleted	PP	Bacteria	Proteobacteria	Deltaproteobacteria	Desulfuromonadales	Geobacteraceae	unclassified
OTU_n9i_939	3.68002	2.38551	0.388317	3.568	0.00036	0.00141811	bs	NPKK	PP	Bacteria	Proteobacteria	Deltaproteobacteria	Desulfuromonadales	Geobacteraceae	unclassified
OTU_nfa_3kj	13.9262	-2.46024	0.37934	-3.84941	0.000118	0.000482	bs	depleted	PP	Bacteria	Proteobacteria	Deltaproteobacteria	Desulfuromonadales	Geobacteraceae	unclassified
OTU_nhr_5ne	33.8183	2.10261	0.381068	2.89347	0.00381006	0.0183538	bs	depleted	NPKK	Bacteria	Proteobacteria	unclassified	unclassified	unclassified	unclassified
OTU_nhr_5ne	8.02616	-2.40436	0.406674	-3.45329	0.000554	0.00197946	bs	depleted	PP	Bacteria	Proteobacteria	unclassified	unclassified	unclassified	unclassified
OTU_nhr_5ne	13.1906	-3.4639	0.438313	-5.62132	1.9e-08	1.31e-07	bs	N	PP	Bacteria	Proteobacteria	unclassified	unclassified	unclassified	unclassified
OTU_nhr_5ne	27.7312	-4.59008	0.366984	-9.78266	1.34e-22	6.85e-21	bs	NPKK	PP	Bacteria	Proteobacteria	unclassified	unclassified	unclassified	unclassified
OTU_npf_qw4	18.3493	-2.82331	0.448458	-4.06574	4.79e-05	0.000385	bs	depleted	N	Bacteria	Proteobacteria	Deltaproteobacteria	Desulfuromonadales	Geobacteraceae	unclassified
OTU_npf_qw4	17.1207	-3.76901	0.408987	-6.7704	1.28e-11	2.12e-10	bs	depleted	PP	Bacteria	Proteobacteria	Deltaproteobacteria	Desulfuromonadales	Geobacteraceae	unclassified
OTU_npf_qw4	7.47303	-2.66617	0.337662	-4.93443	8.04e-07	4.99e-06	bs	NPKK	PP	Bacteria	Proteobacteria	Deltaproteobacteria	Desulfuromonadales	Geobacteraceae	unclassified
OTU_nvg_vw0	16.7312	4.43582	0.428954	8.00976	1.15e-15	3.8e-14	bs	depleted	PP	Bacteria	Proteobacteria	Deltaproteobacteria	Desulfuromonadales	Geobacteraceae	unclassified
OTU_nvg_vw0	15.9248	3.39008	0.409384	5.83823	5.28e-09	4.11e-08	bs	N	PP	Bacteria	Proteobacteria	Deltaproteobacteria	Desulfuromonadales	Geobacteraceae	unclassified
OTU_nvg_vw0	14.545	4.57742	0.442349	8.08732	6.1e-16	1.92e-14	bs	NPKK	PP	Bacteria	Proteobacteria	Deltaproteobacteria	Desulfuromonadales	Geobacteraceae	unclassified
OTU_nxw_qvb	3.60818	-2.35576	0.461255	-2.93928	0.00328975	0.0161957	bs	depleted	NPKK	Bacteria	Proteobacteria	Deltaproteobacteria	Desulfuromonadales	Geobacteraceae	unclassified
OTU_nxw_qvb	26.3318	2.81514	0.379536	4.78252	1.73e-06	1.04e-05	bs	depleted	PP	Bacteria	Proteobacteria	Deltaproteobacteria	Desulfuromonadales	Geobacteraceae	unclassified
OTU_nxw_qvb	22.3711	3.19094	0.315094	6.95328	3.57e-12	5.22e-11	bs	N	PP	Bacteria	Proteobacteria	Deltaproteobacteria	Desulfuromonadales	Geobacteraceae	unclassified
OTU_nxw_qvb	19.9297	5.059	0.38451	10.5563	4.75e-26	3.89e-24	bs	NPKK	PP	Bacteria	Proteobacteria	Deltaproteobacteria	Desulfuromonadales	Geobacteraceae	unclassified
OTU_o2b_gte	13.3739	3.84225	0.380849	7.46295	8.46e-14	2.03e-12	bs	depleted	PP	Bacteria	Proteobacteria	Deltaproteobacteria	Desulfuromonadales	Geobacteraceae	unclassified
OTU_o2b_gte	12.353	2.88372	0.316468	5.95232	2.64e-09	2.15e-08	bs	N	PP	Bacteria	Proteobacteria	Deltaproteobacteria	Desulfuromonadales	Geobacteraceae	unclassified
OTU_o2b_gte	11.6865	3.04651	0.358794	5.70386	1.17e-08	1.04e-07	bs	NPKK	PP	Bacteria	Proteobacteria	Deltaproteobacteria	Desulfuromonadales	Geobacteraceae	unclassified
OTU_o2t_zxy	3.16688	2.1844	0.504214	2.349	0.018824	0.049401	bs	depleted	N	Bacteria	Firmicutes	Bacilli	Bacillales	Paenibacillaceae	Paenibacillus
OTU_o5r_4xm	2.40952	-1.92002	0.373982	-2.46006	0.0138912	0.0347281	bs	NPKK	PP	Bacteria	Cyanobacteria	Cyanophyceae	Chroococcales	Aphanothecaceae	Gloeothece
OTU_o6l_iy0	3.39617	2.34539	0.400108	3.36256	0.000772	0.00277734	bs	NPKK	PP	Bacteria	Proteobacteria	Deltaproteobacteria	Desulfuromonadales	Geobacteraceae	unclassified
OTU_ocd_lz5	10.3416	-3.03395	0.479461	-4.24216	2.21e-05	0.00021	bs	depleted	N	Bacteria	Proteobacteria	Alphaproteobacteria	Rhizobiales	Bradyrhizobiaceae	Bradyrhizobium
OTU_ocd_lz5	9.92081	-3.57792	0.48123	-5.35695	8.46e-08	6.9e-07	bs	depleted	PP	Bacteria	Proteobacteria	Alphaproteobacteria	Rhizobiales	Bradyrhizobiaceae	Bradyrhizobium
OTU_ocd_lz5	5.28798	2.16757	0.370875	3.14814	0.00164313	0.00871359	bs	N	NPKK	Bacteria	Proteobacteria	Alphaproteobacteria	Rhizobiales	Bradyrhizobiaceae	Bradyrhizobium
OTU_ocd_lz5	5.03186	-2.70988	0.376681	-4.53933	5.64e-06	3.09e-05	bs	NPKK	PP	Bacteria	Proteobacteria	Alphaproteobacteria	Rhizobiales	Bradyrhizobiaceae	Bradyrhizobium
OTU_ohl_bec	74.7203	3.28108	0.506375	4.50472	6.65e-06	8.29e-05	bs	depleted	N	Bacteria	Proteobacteria	Alphaproteobacteria	Rhizobiales	unclassified	unclassified
OTU_ohl_bec	52.8612	-4.40318	0.47316	-7.19244	6.36e-13	2.76e-11	bs	N	NPKK	Bacteria	Proteobacteria	Alphaproteobacteria	Rhizobiales	unclassified	unclassified
OTU_ohl_bec	57.3684	-4.82203	0.478951	-7.98001	1.46e-15	7.65e-14	bs	N	PP	Bacteria	Proteobacteria	Alphaproteobacteria	Rhizobiales	unclassified	unclassified
OTU_op0_pxi	5.88726	2.27216	0.348655	3.64877	0.000264	0.000804	bs	N	PP	Bacteria	Proteobacteria	Deltaproteobacteria	Desulfuromonadales	Geobacteraceae	unclassified
OTU_op0_pxi	5.41634	2.71548	0.366775	4.67719	2.91e-06	1.7e-05	bs	NPKK	PP	Bacteria	Proteobacteria	Deltaproteobacteria	Desulfuromonadales	Geobacteraceae	unclassified
OTU_osm_4v2	7.66929	-2.37264	0.403826	-3.39908	0.000676	0.00333839	bs	depleted	N	Bacteria	Proteobacteria	Deltaproteobacteria	Desulfuromonadales	Geobacteraceae	unclassified
OTU_osm_4v2	7.29073	-2.216	0.372875	-3.26116	0.00110957	0.00680941	bs	depleted	NPKK	Bacteria	Proteobacteria	Deltaproteobacteria	Desulfuromonadales	Geobacteraceae	unclassified
OTU_osm_4v2	7.39698	-2.58069	0.388904	-4.06446	4.81e-05	0.000216	bs	depleted	PP	Bacteria	Proteobacteria	Deltaproteobacteria	Desulfuromonadales	Geobacteraceae	unclassified
OTU_ota_9mi	4.76934	2.72154	0.404371	4.25734	2.07e-05	0.000103	bs	depleted	PP	Bacteria	Proteobacteria	Deltaproteobacteria	Desulfuromonadales	unclassified	unclassified
OTU_ota_9mi	4.38493	2.36148	0.38844	3.50499	0.000457	0.00132639	bs	N	PP	Bacteria	Proteobacteria	Deltaproteobacteria	Desulfuromonadales	unclassified	unclassified
OTU_ota_9mi	4.09515	2.62165	0.398993	4.06435	4.82e-05	0.000222	bs	NPKK	PP	Bacteria	Proteobacteria	Deltaproteobacteria	Desulfuromonadales	unclassified	unclassified
OTU_owa_m7r	3.53784	1.94678	0.400329	2.36501	0.0180294	0.0402427	bs	depleted	PP	Bacteria	Cyanobacteria	Cyanophyceae	Nostocales	Nostocaceae	unclassified
OTU_owa_m7r	3.03359	2.09549	0.403412	2.71557	0.00661624	0.0182058	bs	NPKK	PP	Bacteria	Cyanobacteria	Cyanophyceae	Nostocales	Nostocaceae	unclassified
OTU_ox9_es5	4.88967	2.28748	0.46023	2.79746	0.00515057	0.0221871	bs	depleted	NPKK	Bacteria	Proteobacteria	unclassified	unclassified	unclassified	unclassified
OTU_ox9_es5	4.86169	-2.0527	0.433417	-2.42885	0.0151469	0.0371869	bs	NPKK	PP	Bacteria	Proteobacteria	unclassified	unclassified	unclassified	unclassified
OTU_ozg_2m0	3.31696	-2.24968	0.45373	-2.75423	0.005883	0.0154831	bs	depleted	PP	Bacteria	Proteobacteria	Deltaproteobacteria	Desulfuromonadales	Geobacteraceae	unclassified
OTU_p0y_lpf	4.81748	-2.58304	0.511046	-3.09765	0.00195061	0.00783548	bs	depleted	N	Bacteria	Proteobacteria	Alphaproteobacteria	Rhizobiales	unclassified	unclassified
OTU_p0y_lpf	4.51134	-2.68957	0.508539	-3.3224	0.000892	0.00579465	bs	depleted	NPKK	Bacteria	Proteobacteria	Alphaproteobacteria	Rhizobiales	unclassified	unclassified
OTU_p0y_lpf	4.78431	-2.61586	0.496518	-3.25439	0.00113636	0.0036575	bs	depleted	PP	Bacteria	Proteobacteria	Alphaproteobacteria	Rhizobiales	unclassified	unclassified
OTU_p1t_3ul	6.59907	-2.8814	0.578655	-3.25134	0.00114863	0.00518524	bs	depleted	N	Bacteria	Proteobacteria	Deltaproteobacteria	Desulfuromonadales	Geobacteraceae	Geobacter
OTU_p1t_3ul	6.45075	-2.89758	0.557488	-3.40381	0.000665	0.00229759	bs	depleted	PP	Bacteria	Proteobacteria	Deltaproteobacteria	Desulfuromonadales	Geobacteraceae	Geobacter
OTU_p4c_6ak	5.8071	2.37793	0.483577	2.84946	0.00437936	0.0154912	bs	depleted	N	Bacteria	Proteobacteria	Alphaproteobacteria	Rhizobiales	unclassified	unclassified
OTU_p4c_6ak	5.65099	-2.20647	0.455491	-2.64872	0.00807963	0.0180314	bs	N	PP	Bacteria	Proteobacteria	Alphaproteobacteria	Rhizobiales	unclassified	unclassified
OTU_p66_xxs	2.8226	-2.04674	0.419313	-2.49632	0.0125489	0.0499104	bs	N	NPKK	Bacteria	Proteobacteria	unclassified	unclassified	unclassified	unclassified
OTU_p7e_njf	38.1646	2.3193	0.465524	2.83402	0.00459669	0.0161395	bs	depleted	N	Bacteria	Proteobacteria	Alphaproteobacteria	unclassified	unclassified	unclassified
OTU_p7e_njf	33.6902	-2.46326	0.436251	-3.35418	0.000796	0.00217419	bs	N	PP	Bacteria	Proteobacteria	Alphaproteobacteria	unclassified	unclassified	unclassified
OTU_p86_ox3	9.243	-2.1007	0.450323	-2.44424	0.0145158	0.0402367	bs	depleted	N	Bacteria	Proteobacteria	Deltaproteobacteria	Desulfuromonadales	Geobacteraceae	unclassified
OTU_p86_ox3	8.83756	-2.43539	0.415381	-3.4556	0.000549	0.00197587	bs	depleted	PP	Bacteria	Proteobacteria	Deltaproteobacteria	Desulfuromonadales	Geobacteraceae	unclassified
OTU_p92_42b	2.95524	2.13032	0.390132	2.89728	0.00376414	0.0106576	bs	depleted	PP	Bacteria	Proteobacteria	Deltaproteobacteria	Desulfuromonadales	Geobacteraceae	unclassified
OTU_p92_42b	2.59218	1.87232	0.37732	2.31187	0.0207846	0.0489752	bs	NPKK	PP	Bacteria	Proteobacteria	Deltaproteobacteria	Desulfuromonadales	Geobacteraceae	unclassified
OTU_pe5_914	3.73039	-2.41057	0.484725	-2.91003	0.00361392	0.0175982	bs	depleted	NPKK	Bacteria	Proteobacteria	Deltaproteobacteria	Desulfuromonadales	Geobacteraceae	unclassified
OTU_pe5_914	4.02525	-2.26171	0.468847	-2.69108	0.00712201	0.0182007	bs	depleted	PP	Bacteria	Proteobacteria	Deltaproteobacteria	Desulfuromonadales	Geobacteraceae	unclassified
OTU_per_qcr	8.47911	-2.871	0.461088	-4.0578	4.95e-05	0.000385	bs	depleted	N	Bacteria	Proteobacteria	Deltaproteobacteria	Desulfuromonadales	Geobacteraceae	unclassified
OTU_per_qcr	7.95073	-2.76468	0.436893	-4.03916	5.36e-05	0.000534	bs	depleted	NPKK	Bacteria	Proteobacteria	Deltaproteobacteria	Desulfuromonadales	Geobacteraceae	unclassified
OTU_per_qcr	8.22835	-2.98426	0.442056	-4.4887	7.17e-06	3.94e-05	bs	depleted	PP	Bacteria	Proteobacteria	Deltaproteobacteria	Desulfuromonadales	Geobacteraceae	unclassified
OTU_pez_djg	22.5513	-2.01982	0.374302	-2.7246	0.00643794	0.016613	bs	depleted	PP	Bacteria	Proteobacteria	Gammaproteobacteria	Chromatiales	Ectothiorhodospiraceae	unclassified
OTU_pez_djg	22.2825	-2.36016	0.453053	-3.00221	0.00268029	0.0064966	bs	N	PP	Bacteria	Proteobacteria	Gammaproteobacteria	Chromatiales	Ectothiorhodospiraceae	unclassified
OTU_pfp_5ar	5.32675	-2.1383	0.384176	-2.96298	0.00304679	0.0148108	bs	N	NPKK	Bacteria	Proteobacteria	Alphaproteobacteria	Rhizobiales	Bradyrhizobiaceae	Bradyrhizobium
OTU_pn5_8nn	160.656	-2.67938	0.448287	-3.74622	0.00018	0.00125134	bs	depleted	N	Bacteria	Proteobacteria	Deltaproteobacteria	Desulfuromonadales	unclassified	unclassified
OTU_pn5_8nn	155.554	-2.25079	0.45497	-2.74917	0.00597472	0.0250156	bs	depleted	NPKK	Bacteria	Proteobacteria	Deltaproteobacteria	Desulfuromonadales	unclassified	unclassified
OTU_pn5_8nn	152.977	2.73161	0.386412	4.48124	7.42e-06	3.31e-05	bs	N	PP	Bacteria	Proteobacteria	Deltaproteobacteria	Desulfuromonadales	unclassified	unclassified
OTU_pn5_8nn	153.623	2.28267	0.406583	3.15476	0.00160628	0.00523257	bs	NPKK	PP	Bacteria	Proteobacteria	Deltaproteobacteria	Desulfuromonadales	unclassified	unclassified
OTU_ppq_z4e	4.68234	-2.32815	0.437086	-3.03864	0.00237646	0.00923313	bs	depleted	N	Bacteria	Proteobacteria	Deltaproteobacteria	Desulfuromonadales	Geobacteraceae	unclassified
OTU_ppq_z4e	4.25847	-2.60486	0.444845	-3.60768	0.000309	0.0024716	bs	depleted	NPKK	Bacteria	Proteobacteria	Deltaproteobacteria	Desulfuromonadales	Geobacteraceae	unclassified
OTU_ppq_z4e	4.67132	-2.19967	0.430138	-2.78903	0.00528657	0.0140532	bs	depleted	PP	Bacteria	Proteobacteria	Deltaproteobacteria	Desulfuromonadales	Geobacteraceae	unclassified
OTU_ptn_nc5	2.86034	2.05658	0.39533	2.67264	0.00752566	0.0188676	bs	depleted	PP	Bacteria	Proteobacteria	Deltaproteobacteria	Desulfuromonadales	Geobacteraceae	unclassified
OTU_puj_oy0	28.5202	2.50819	0.602729	2.50228	0.0123397	0.0367863	bs	depleted	N	Bacteria	Proteobacteria	unclassified	unclassified	unclassified	unclassified
OTU_puj_oy0	31.0128	-3.22562	0.551655	-4.03445	5.47e-05	0.000399	bs	N	NPKK	Bacteria	Proteobacteria	unclassified	unclassified	unclassified	unclassified
OTU_puj_oy0	34.082	-3.07032	0.566148	-3.65686	0.000255	0.000785	bs	N	PP	Bacteria	Proteobacteria	unclassified	unclassified	unclassified	unclassified
OTU_pus_usy	7.35519	3.71349	0.361748	7.50104	6.33e-14	9.46e-12	bs	depleted	NPKK	Bacteria	unclassified	unclassified	unclassified	unclassified	unclassified
OTU_pus_usy	7.15142	3.63103	0.37073	7.09689	1.28e-12	4.47e-11	bs	N	NPKK	Bacteria	unclassified	unclassified	unclassified	unclassified	unclassified
OTU_pus_usy	7.14265	-3.73536	0.354254	-7.72147	1.15e-14	2.48e-13	bs	NPKK	PP	Bacteria	unclassified	unclassified	unclassified	unclassified	unclassified
OTU_pv2_s1s	4.43221	-2.16163	0.490353	-2.36896	0.017838	0.0472358	bs	depleted	N	Bacteria	Proteobacteria	Deltaproteobacteria	Desulfuromonadales	Geobacteraceae	Geobacter
OTU_pv2_s1s	3.92966	-2.49078	0.489839	-3.04341	0.00233914	0.0121853	bs	depleted	NPKK	Bacteria	Proteobacteria	Deltaproteobacteria	Desulfuromonadales	Geobacteraceae	Geobacter
OTU_pv2_s1s	4.31794	-2.20321	0.470753	-2.55594	0.0105903	0.0251222	bs	depleted	PP	Bacteria	Proteobacteria	Deltaproteobacteria	Desulfuromonadales	Geobacteraceae	Geobacter
OTU_pyp_8g2	22.0799	-3.08064	0.454	-4.58289	4.59e-06	6.21e-05	bs	depleted	N	Bacteria	Proteobacteria	Deltaproteobacteria	Desulfuromonadales	Geobacteraceae	unclassified
OTU_pyp_8g2	20.5603	-3.0501	0.379874	-5.39679	6.78e-08	2.34e-06	bs	depleted	NPKK	Bacteria	Proteobacteria	Deltaproteobacteria	Desulfuromonadales	Geobacteraceae	unclassified
OTU_pyp_8g2	21.9616	-2.88638	0.394693	-4.77936	1.76e-06	1.05e-05	bs	depleted	PP	Bacteria	Proteobacteria	Deltaproteobacteria	Desulfuromonadales	Geobacteraceae	unclassified
OTU_q3t_psg	4.36798	-2.26552	0.513439	-2.46478	0.0137097	0.0386808	bs	depleted	N	Bacteria	Proteobacteria	unclassified	unclassified	unclassified	unclassified
OTU_q3t_psg	3.89646	-2.3524	0.502201	-2.69295	0.00708232	0.0288444	bs	depleted	NPKK	Bacteria	Proteobacteria	unclassified	unclassified	unclassified	unclassified
OTU_q5n_6yo	4.44879	2.83932	0.43856	4.19399	2.74e-05	0.000128	bs	depleted	PP	Bacteria	Proteobacteria	Deltaproteobacteria	Desulfuromonadales	Geobacteraceae	Geobacter
OTU_q5n_6yo	4.14713	2.25267	0.414218	3.02418	0.00249308	0.00608313	bs	N	PP	Bacteria	Proteobacteria	Deltaproteobacteria	Desulfuromonadales	Geobacteraceae	Geobacter
OTU_q5n_6yo	4.14146	1.94238	0.390167	2.41532	0.0157213	0.0381404	bs	NPKK	PP	Bacteria	Proteobacteria	Deltaproteobacteria	Desulfuromonadales	Geobacteraceae	Geobacter
OTU_q8d_hw2	4.72489	-2.16664	0.463444	-2.51732	0.011825	0.0357011	bs	depleted	N	Bacteria	Proteobacteria	Deltaproteobacteria	Desulfuromonadales	Geobacteraceae	unclassified
OTU_q8d_hw2	4.38393	-2.28404	0.454961	-2.82231	0.00476798	0.021222	bs	depleted	NPKK	Bacteria	Proteobacteria	Deltaproteobacteria	Desulfuromonadales	Geobacteraceae	unclassified
OTU_q8g_ra0	21.3678	-3.24217	0.448262	-5.00191	5.68e-07	1.22e-05	bs	depleted	N	Bacteria	Proteobacteria	Deltaproteobacteria	Desulfuromonadales	Geobacteraceae	unclassified
OTU_q8g_ra0	19.8478	-3.24973	0.38269	-5.87873	4.13e-09	1.54e-07	bs	depleted	NPKK	Bacteria	Proteobacteria	Deltaproteobacteria	Desulfuromonadales	Geobacteraceae	unclassified
OTU_q8g_ra0	21.3278	-3.00953	0.402652	-4.99073	6.02e-07	3.83e-06	bs	depleted	PP	Bacteria	Proteobacteria	Deltaproteobacteria	Desulfuromonadales	Geobacteraceae	unclassified
OTU_qad_hii	707.792	-2.53154	0.553659	-2.76622	0.00567109	0.0197654	bs	depleted	N	Bacteria	Proteobacteria	unclassified	unclassified	unclassified	unclassified
OTU_qad_hii	604.119	-7.69778	0.461124	-14.5249	8.42e-48	4.46e-45	bs	depleted	PP	Bacteria	Proteobacteria	unclassified	unclassified	unclassified	unclassified
OTU_qad_hii	99.8052	-5.31533	0.496118	-8.69821	3.37e-18	4.11e-16	bs	N	PP	Bacteria	Proteobacteria	unclassified	unclassified	unclassified	unclassified
OTU_qad_hii	172.786	-6.11827	0.408518	-12.5289	5.19e-36	2.13e-33	bs	NPKK	PP	Bacteria	Proteobacteria	unclassified	unclassified	unclassified	unclassified
OTU_qbh_88x	4.6468	-2.55979	0.421639	-3.69936	0.000216	0.00182701	bs	depleted	NPKK	Bacteria	Proteobacteria	Deltaproteobacteria	Desulfuromonadales	Geobacteraceae	unclassified
OTU_qib_m2d	30.5239	-2.92938	0.46951	-4.10934	3.97e-05	0.000342	bs	depleted	N	Bacteria	Proteobacteria	Deltaproteobacteria	Desulfuromonadales	unclassified	unclassified
OTU_qib_m2d	30.0539	-2.34866	0.409996	-3.28945	0.00100383	0.00633402	bs	depleted	NPKK	Bacteria	Proteobacteria	Deltaproteobacteria	Desulfuromonadales	unclassified	unclassified
OTU_qib_m2d	28.1448	-4.06222	0.429508	-7.12961	1.01e-12	1.9e-11	bs	depleted	PP	Bacteria	Proteobacteria	Deltaproteobacteria	Desulfuromonadales	unclassified	unclassified
OTU_qiv_p0m	12.9606	-2.66156	0.448389	-3.70562	0.000211	0.0013888	bs	depleted	N	Bacteria	Proteobacteria	Deltaproteobacteria	Desulfuromonadales	Geobacteraceae	unclassified
OTU_qiv_p0m	11.8125	-3.02904	0.442521	-4.58519	4.54e-06	7.82e-05	bs	depleted	NPKK	Bacteria	Proteobacteria	Deltaproteobacteria	Desulfuromonadales	Geobacteraceae	unclassified
OTU_qiv_p0m	11.8191	-3.91422	0.444546	-6.55549	5.55e-11	8.38e-10	bs	depleted	PP	Bacteria	Proteobacteria	Deltaproteobacteria	Desulfuromonadales	Geobacteraceae	unclassified
OTU_qll_grk	8.04268	-2.97404	0.460001	-4.29139	1.78e-05	0.000175	bs	depleted	N	Bacteria	Proteobacteria	Deltaproteobacteria	Desulfuromonadales	unclassified	unclassified
OTU_qll_grk	7.67329	-3.39926	0.456044	-5.26102	1.43e-07	1.1e-06	bs	depleted	PP	Bacteria	Proteobacteria	Deltaproteobacteria	Desulfuromonadales	unclassified	unclassified
OTU_qqh_94i	3.489	2.50702	0.374868	4.02014	5.82e-05	0.000566	bs	depleted	NPKK	Bacteria	Cyanobacteria	Cyanophyceae	Nostocales	Tolypothrichaceae	Hassallia
OTU_qqh_94i	3.3993	2.42579	0.378587	3.76607	0.000166	0.00103648	bs	N	NPKK	Bacteria	Cyanobacteria	Cyanophyceae	Nostocales	Tolypothrichaceae	Hassallia
OTU_qqh_94i	3.39493	-2.52911	0.36707	-4.16572	3.1e-05	0.000145	bs	NPKK	PP	Bacteria	Cyanobacteria	Cyanophyceae	Nostocales	Tolypothrichaceae	Hassallia
OTU_qry_l3e	7.04456	2.04641	0.421091	2.48501	0.0129549	0.0299264	bs	depleted	PP	Bacteria	Proteobacteria	Deltaproteobacteria	Desulfuromonadales	Geobacteraceae	Geobacter
OTU_qry_l3e	6.15001	2.09603	0.378636	2.89467	0.00379557	0.008905	bs	N	PP	Bacteria	Proteobacteria	Deltaproteobacteria	Desulfuromonadales	Geobacteraceae	Geobacter
OTU_qry_l3e	5.36283	3.06415	0.417448	4.94468	7.63e-07	4.81e-06	bs	NPKK	PP	Bacteria	Proteobacteria	Deltaproteobacteria	Desulfuromonadales	Geobacteraceae	Geobacter
OTU_qyx_24r	9.2164	-2.79115	0.491104	-3.64718	0.000265	0.00162001	bs	depleted	N	Bacteria	Proteobacteria	Deltaproteobacteria	Desulfuromonadales	Geobacteraceae	Geobacter
OTU_qyx_24r	9.03167	-2.75881	0.463681	-3.79315	0.000149	0.000596	bs	depleted	PP	Bacteria	Proteobacteria	Deltaproteobacteria	Desulfuromonadales	Geobacteraceae	Geobacter
OTU_qzh_dzw	4.78203	2.60639	0.383714	4.18642	2.83e-05	0.000132	bs	depleted	PP	Bacteria	Proteobacteria	Deltaproteobacteria	Desulfuromonadales	Geobacteraceae	unclassified
OTU_qzh_dzw	4.50178	2.03236	0.353195	2.92291	0.00346777	0.00818842	bs	N	PP	Bacteria	Proteobacteria	Deltaproteobacteria	Desulfuromonadales	Geobacteraceae	unclassified
OTU_qzh_dzw	4.04938	2.61856	0.384	4.21499	2.5e-05	0.00012	bs	NPKK	PP	Bacteria	Proteobacteria	Deltaproteobacteria	Desulfuromonadales	Geobacteraceae	unclassified
OTU_r2h_d4x	5.3909	-2.46171	0.449109	-3.25469	0.00113517	0.00517375	bs	depleted	N	Bacteria	Proteobacteria	Deltaproteobacteria	Desulfuromonadales	Geobacteraceae	unclassified
OTU_r2h_d4x	5.28243	-2.40917	0.423394	-3.32827	0.000874	0.00290744	bs	depleted	PP	Bacteria	Proteobacteria	Deltaproteobacteria	Desulfuromonadales	Geobacteraceae	unclassified
OTU_r9l_0e3	24.4798	-4.68546	0.465178	-7.92269	2.32e-15	7.23e-14	bs	depleted	PP	Bacteria	Proteobacteria	Deltaproteobacteria	Desulfuromonadales	Geobacteraceae	Geobacter
OTU_r9l_0e3	5.88546	-2.67809	0.477115	-3.51716	0.000436	0.00127715	bs	N	PP	Bacteria	Proteobacteria	Deltaproteobacteria	Desulfuromonadales	Geobacteraceae	Geobacter
OTU_r9l_0e3	5.88525	-2.6716	0.44197	-3.78216	0.000155	0.000648	bs	NPKK	PP	Bacteria	Proteobacteria	Deltaproteobacteria	Desulfuromonadales	Geobacteraceae	Geobacter
OTU_rbx_9hx	30.4375	-3.18928	0.36824	-5.94526	2.76e-09	3.24e-08	bs	depleted	PP	Bacteria	Proteobacteria	Alphaproteobacteria	Rhizobiales	Bradyrhizobiaceae	Bradyrhizobium
OTU_rbx_9hx	39.6255	-3.87908	0.454161	-6.33935	2.31e-10	2.22e-09	bs	N	PP	Bacteria	Proteobacteria	Alphaproteobacteria	Rhizobiales	Bradyrhizobiaceae	Bradyrhizobium
OTU_rbx_9hx	16.1058	-2.41609	0.328264	-4.31388	1.6e-05	8.02e-05	bs	NPKK	PP	Bacteria	Proteobacteria	Alphaproteobacteria	Rhizobiales	Bradyrhizobiaceae	Bradyrhizobium
OTU_rc5_e1h	4.19094	-2.49582	0.470591	-3.17859	0.00147993	0.00620786	bs	depleted	N	Bacteria	Proteobacteria	Deltaproteobacteria	Desulfuromonadales	Geobacteraceae	unclassified
OTU_rc5_e1h	3.9371	-2.46722	0.462054	-3.17543	0.00149617	0.00859337	bs	depleted	NPKK	Bacteria	Proteobacteria	Deltaproteobacteria	Desulfuromonadales	Geobacteraceae	unclassified
OTU_rc5_e1h	4.1156	-2.61408	0.462072	-3.49313	0.000477	0.00174169	bs	depleted	PP	Bacteria	Proteobacteria	Deltaproteobacteria	Desulfuromonadales	Geobacteraceae	unclassified
OTU_rcw_c9t	8.67454	3.39229	0.518736	4.61176	3.99e-06	5.65e-05	bs	depleted	N	Bacteria	Proteobacteria	Alphaproteobacteria	unclassified	unclassified	unclassified
OTU_rcw_c9t	7.63358	-3.65436	0.532246	-4.9871	6.13e-07	5.96e-06	bs	N	NPKK	Bacteria	Proteobacteria	Alphaproteobacteria	unclassified	unclassified	unclassified
OTU_rcw_c9t	8.12312	-3.58629	0.506843	-5.10276	3.35e-07	1.86e-06	bs	N	PP	Bacteria	Proteobacteria	Alphaproteobacteria	unclassified	unclassified	unclassified
OTU_rfb_996	5.63401	-2.61481	0.468222	-3.44883	0.000563	0.00294571	bs	depleted	N	Bacteria	Proteobacteria	Deltaproteobacteria	Desulfuromonadales	Geobacteraceae	unclassified
OTU_rfb_996	5.13921	-2.91556	0.46547	-4.11533	3.87e-05	0.000412	bs	depleted	NPKK	Bacteria	Proteobacteria	Deltaproteobacteria	Desulfuromonadales	Geobacteraceae	unclassified
OTU_rfb_996	5.41355	-3.01583	0.462191	-4.36147	1.29e-05	6.64e-05	bs	depleted	PP	Bacteria	Proteobacteria	Deltaproteobacteria	Desulfuromonadales	Geobacteraceae	unclassified
OTU_rfd_ebp	3.21404	-2.1791	0.460589	-2.55999	0.0104674	0.0249731	bs	depleted	PP	Bacteria	Proteobacteria	Deltaproteobacteria	Desulfuromonadales	Geobacteraceae	Geobacter
OTU_rh8_we1	10.5897	-2.58361	0.462828	-3.4216	0.000623	0.00313918	bs	depleted	N	Bacteria	Proteobacteria	Deltaproteobacteria	Desulfuromonadales	Geobacteraceae	unclassified
OTU_rh8_we1	9.69301	-3.49743	0.454405	-5.49605	3.88e-08	3.48e-07	bs	depleted	PP	Bacteria	Proteobacteria	Deltaproteobacteria	Desulfuromonadales	Geobacteraceae	unclassified
OTU_rmm_gk4	6.18372	2.00721	0.393203	2.56154	0.0104208	0.0399019	bs	depleted	NPKK	Bacteria	Proteobacteria	unclassified	unclassified	unclassified	unclassified
OTU_rmm_gk4	5.34169	3.149	0.438309	4.90293	9.44e-07	8.93e-06	bs	N	NPKK	Bacteria	Proteobacteria	unclassified	unclassified	unclassified	unclassified
OTU_rmm_gk4	5.3439	-3.24181	0.421415	-5.31971	1.04e-07	8.04e-07	bs	NPKK	PP	Bacteria	Proteobacteria	unclassified	unclassified	unclassified	unclassified
OTU_roj_oqf	12.3764	-2.50827	0.422261	-3.57189	0.000354	0.00207399	bs	depleted	N	Bacteria	Proteobacteria	Deltaproteobacteria	Desulfuromonadales	Geobacteraceae	unclassified
OTU_roj_oqf	12.3262	-2.03817	0.36295	-2.86038	0.00423135	0.0193628	bs	depleted	NPKK	Bacteria	Proteobacteria	Deltaproteobacteria	Desulfuromonadales	Geobacteraceae	unclassified
OTU_roj_oqf	12.1625	-2.52973	0.398137	-3.84223	0.000122	0.000492	bs	depleted	PP	Bacteria	Proteobacteria	Deltaproteobacteria	Desulfuromonadales	Geobacteraceae	unclassified
OTU_rru_8n1	2.8418	2.02462	0.411113	2.49232	0.0126913	0.0321199	bs	NPKK	PP	Bacteria	Proteobacteria	Deltaproteobacteria	Desulfuromonadales	Geobacteraceae	unclassified
OTU_ryz_ypn	7.60097	-3.5103	0.383885	-6.53921	6.18e-11	9.77e-09	bs	depleted	N	Bacteria	Proteobacteria	Betaproteobacteria	Nitrosomonadales	Gallionellaceae	Sideroxydans
OTU_ryz_ypn	7.15612	-3.43396	0.373533	-6.51605	7.22e-11	3.59e-09	bs	depleted	NPKK	Bacteria	Proteobacteria	Betaproteobacteria	Nitrosomonadales	Gallionellaceae	Sideroxydans
OTU_ryz_ypn	7.48707	-3.58737	0.371642	-6.962	3.35e-12	5.92e-11	bs	depleted	PP	Bacteria	Proteobacteria	Betaproteobacteria	Nitrosomonadales	Gallionellaceae	Sideroxydans
OTU_rz3_bs3	55.6498	-2.6076	0.55403	-2.90165	0.00371199	0.0136394	bs	depleted	N	Bacteria	Proteobacteria	Deltaproteobacteria	Desulfuromonadales	Geobacteraceae	unclassified
OTU_rz3_bs3	53.6181	-2.38152	0.461154	-2.99579	0.00273734	0.0139355	bs	depleted	NPKK	Bacteria	Proteobacteria	Deltaproteobacteria	Desulfuromonadales	Geobacteraceae	unclassified
OTU_rz3_bs3	48.6715	-5.3291	0.480271	-9.01388	1.99e-19	2.1e-17	bs	depleted	PP	Bacteria	Proteobacteria	Deltaproteobacteria	Desulfuromonadales	Geobacteraceae	unclassified
OTU_rz3_bs3	8.17939	-2.84172	0.493721	-3.73029	0.000191	0.000614	bs	N	PP	Bacteria	Proteobacteria	Deltaproteobacteria	Desulfuromonadales	Geobacteraceae	unclassified
OTU_rz3_bs3	9.37867	-3.03872	0.387578	-5.26015	1.44e-07	1.07e-06	bs	NPKK	PP	Bacteria	Proteobacteria	Deltaproteobacteria	Desulfuromonadales	Geobacteraceae	unclassified
OTU_rzx_i75	3.32698	2.30179	0.400148	3.25328	0.00114081	0.0036575	bs	depleted	PP	Bacteria	Actinobacteria	Actinobacteria	Frankiales	Frankiaceae	Frankia
OTU_rzx_i75	2.91896	2.05051	0.38793	2.70798	0.00676931	0.0183803	bs	NPKK	PP	Bacteria	Actinobacteria	Actinobacteria	Frankiales	Frankiaceae	Frankia
OTU_s4a_tz4	14.5067	4.34229	0.52935	6.31394	2.72e-10	1.84e-08	bs	depleted	N	Bacteria	Proteobacteria	Deltaproteobacteria	unclassified	unclassified	unclassified
OTU_s4a_tz4	12.4086	-3.96109	0.515729	-5.74156	9.38e-09	1.37e-07	bs	N	NPKK	Bacteria	Proteobacteria	Deltaproteobacteria	unclassified	unclassified	unclassified
OTU_s4a_tz4	13.399	-4.29465	0.506647	-6.50286	7.88e-11	8.48e-10	bs	N	PP	Bacteria	Proteobacteria	Deltaproteobacteria	unclassified	unclassified	unclassified
OTU_s8z_bn7	224.784	3.17714	0.497696	4.37444	1.22e-05	0.000131	bs	depleted	N	Bacteria	Proteobacteria	Alphaproteobacteria	Rhodospirillales	Rhodospirillaceae	unclassified
OTU_s8z_bn7	166.528	-3.70893	0.456869	-5.92934	3.04e-09	5.6e-08	bs	N	NPKK	Bacteria	Proteobacteria	Alphaproteobacteria	Rhodospirillales	Rhodospirillaceae	unclassified
OTU_s8z_bn7	177.269	-4.6307	0.485393	-7.47992	7.44e-14	1.94e-12	bs	N	PP	Bacteria	Proteobacteria	Alphaproteobacteria	Rhodospirillales	Rhodospirillaceae	unclassified
OTU_s9w_3gd	3.48832	2.40342	0.474049	2.9605	0.00307142	0.00892736	bs	depleted	PP	Bacteria	Proteobacteria	unclassified	unclassified	unclassified	unclassified
OTU_s9w_3gd	3.14327	2.13063	0.461035	2.45238	0.0141917	0.0352641	bs	NPKK	PP	Bacteria	Proteobacteria	unclassified	unclassified	unclassified	unclassified
OTU_sbb_djn	10.6232	3.90706	0.438102	6.63557	3.23e-11	5.03e-10	bs	depleted	PP	Bacteria	Proteobacteria	Deltaproteobacteria	Desulfuromonadales	Geobacteraceae	unclassified
OTU_sbb_djn	9.4219	2.98322	0.392276	5.05566	4.29e-07	2.34e-06	bs	N	PP	Bacteria	Proteobacteria	Deltaproteobacteria	Desulfuromonadales	Geobacteraceae	unclassified
OTU_sbb_djn	8.597	3.80511	0.427854	6.55625	5.52e-11	6.28e-10	bs	NPKK	PP	Bacteria	Proteobacteria	Deltaproteobacteria	Desulfuromonadales	Geobacteraceae	unclassified
OTU_sbs_m3y	13.0105	4.10469	0.39425	7.87494	3.41e-15	1e-13	bs	depleted	PP	Bacteria	Proteobacteria	Deltaproteobacteria	Desulfuromonadales	Geobacteraceae	unclassified
OTU_sbs_m3y	12.155	2.81551	0.330812	5.48804	4.06e-08	2.61e-07	bs	N	PP	Bacteria	Proteobacteria	Deltaproteobacteria	Desulfuromonadales	Geobacteraceae	unclassified
OTU_sbs_m3y	10.791	4.14665	0.395202	7.96214	1.69e-15	4.62e-14	bs	NPKK	PP	Bacteria	Proteobacteria	Deltaproteobacteria	Desulfuromonadales	Geobacteraceae	unclassified
OTU_sdg_5kb	7.96319	2.12674	0.334443	3.369	0.000754	0.00209179	bs	N	PP	Bacteria	Proteobacteria	unclassified	unclassified	unclassified	unclassified
OTU_sdg_5kb	7.33328	2.51678	0.349657	4.33791	1.44e-05	7.28e-05	bs	NPKK	PP	Bacteria	Proteobacteria	unclassified	unclassified	unclassified	unclassified
OTU_sdz_oks	8.99978	-2.68009	0.487795	-3.44426	0.000573	0.00294571	bs	depleted	N	Bacteria	Proteobacteria	Deltaproteobacteria	Desulfuromonadales	Geobacteraceae	unclassified
OTU_sdz_oks	8.56188	-2.98235	0.45378	-4.36853	1.25e-05	6.49e-05	bs	depleted	PP	Bacteria	Proteobacteria	Deltaproteobacteria	Desulfuromonadales	Geobacteraceae	unclassified
OTU_shg_2mj	15.8826	3.51622	0.582322	4.321	1.55e-05	7.9e-05	bs	depleted	PP	Bacteria	Proteobacteria	unclassified	unclassified	unclassified	unclassified
OTU_shg_2mj	15.4546	3.37994	0.551916	4.31214	1.62e-05	6.5e-05	bs	N	PP	Bacteria	Proteobacteria	unclassified	unclassified	unclassified	unclassified
OTU_shg_2mj	14.766	3.55392	0.566516	4.50811	6.54e-06	3.48e-05	bs	NPKK	PP	Bacteria	Proteobacteria	unclassified	unclassified	unclassified	unclassified
OTU_si0_xr0	113.05	-3.5174	0.54531	-4.61646	3.9e-06	5.65e-05	bs	depleted	N	Bacteria	Proteobacteria	Deltaproteobacteria	Desulfuromonadales	Geobacteraceae	unclassified
OTU_si0_xr0	115.234	-2.45105	0.397716	-3.64845	0.000264	0.00216504	bs	depleted	NPKK	Bacteria	Proteobacteria	Deltaproteobacteria	Desulfuromonadales	Geobacteraceae	unclassified
OTU_si0_xr0	106.888	-4.62858	0.452232	-8.02373	1.03e-15	3.62e-14	bs	depleted	PP	Bacteria	Proteobacteria	Deltaproteobacteria	Desulfuromonadales	Geobacteraceae	unclassified
OTU_si0_xr0	20.6123	-2.35795	0.404478	-3.35729	0.000787	0.00280616	bs	NPKK	PP	Bacteria	Proteobacteria	Deltaproteobacteria	Desulfuromonadales	Geobacteraceae	unclassified
OTU_sja_d6o	23.0263	3.01482	0.383771	5.25004	1.52e-07	1.15e-06	bs	depleted	PP	Bacteria	Proteobacteria	Deltaproteobacteria	Desulfuromonadales	Geobacteraceae	unclassified
OTU_sja_d6o	19.7296	3.30058	0.312018	7.37322	1.67e-13	3.59e-12	bs	N	PP	Bacteria	Proteobacteria	Deltaproteobacteria	Desulfuromonadales	Geobacteraceae	unclassified
OTU_sja_d6o	18.2545	3.99132	0.332594	8.99389	2.39e-19	8.89e-18	bs	NPKK	PP	Bacteria	Proteobacteria	Deltaproteobacteria	Desulfuromonadales	Geobacteraceae	unclassified
OTU_sjk_wqj	3.87459	2.62111	0.475673	3.40804	0.000654	0.0037542	bs	N	NPKK	Bacteria	Proteobacteria	Alphaproteobacteria	Rhizobiales	Bradyrhizobiaceae	Bradyrhizobium
OTU_sjk_wqj	3.88666	-2.71259	0.460908	-3.71568	0.000203	0.000823	bs	NPKK	PP	Bacteria	Proteobacteria	Alphaproteobacteria	Rhizobiales	Bradyrhizobiaceae	Bradyrhizobium
OTU_ska_erh	4.39029	2.48172	0.447172	3.31354	0.000921	0.0030458	bs	depleted	PP	Bacteria	Proteobacteria	Betaproteobacteria	Burkholderiales	unclassified	unclassified
OTU_ska_erh	3.53456	2.41029	0.438034	3.21959	0.00128372	0.0043498	bs	NPKK	PP	Bacteria	Proteobacteria	Betaproteobacteria	Burkholderiales	unclassified	unclassified
OTU_skb_6af	4.07063	2.52535	0.460783	3.31033	0.000932	0.0030618	bs	depleted	PP	Bacteria	Proteobacteria	Deltaproteobacteria	Desulfuromonadales	Geobacteraceae	unclassified
OTU_skb_6af	3.61081	2.09638	0.442209	2.47932	0.0131633	0.0273737	bs	N	PP	Bacteria	Proteobacteria	Deltaproteobacteria	Desulfuromonadales	Geobacteraceae	unclassified
OTU_skb_6af	3.37323	2.32517	0.445565	2.97414	0.00293811	0.00892314	bs	NPKK	PP	Bacteria	Proteobacteria	Deltaproteobacteria	Desulfuromonadales	Geobacteraceae	unclassified
OTU_sl0_59l	23.2252	-4.27893	0.582539	-5.62868	1.82e-08	1.78e-07	bs	depleted	PP	Bacteria	Proteobacteria	unclassified	unclassified	unclassified	unclassified
OTU_sl0_59l	38.7107	-5.25115	0.496202	-8.56737	1.06e-17	9.69e-16	bs	N	PP	Bacteria	Proteobacteria	unclassified	unclassified	unclassified	unclassified
OTU_sl0_59l	28.4784	-4.79716	0.472654	-8.0337	9.46e-16	2.77e-14	bs	NPKK	PP	Bacteria	Proteobacteria	unclassified	unclassified	unclassified	unclassified
OTU_stf_oxl	6.6122	-2.58567	0.455304	-3.48266	0.000496	0.00270489	bs	depleted	N	Bacteria	Proteobacteria	Deltaproteobacteria	Desulfuromonadales	Geobacteraceae	unclassified
OTU_stf_oxl	5.99228	-3.09157	0.465012	-4.49789	6.86e-06	0.000108	bs	depleted	NPKK	Bacteria	Proteobacteria	Deltaproteobacteria	Desulfuromonadales	Geobacteraceae	unclassified
OTU_stf_oxl	6.27295	-3.20023	0.461564	-4.7669	1.87e-06	1.1e-05	bs	depleted	PP	Bacteria	Proteobacteria	Deltaproteobacteria	Desulfuromonadales	Geobacteraceae	unclassified
OTU_svm_tu0	25.8403	-3.24712	0.573874	-3.91571	9.01e-05	0.000668	bs	depleted	N	Bacteria	Proteobacteria	Deltaproteobacteria	Desulfuromonadales	Geobacteraceae	unclassified
OTU_svm_tu0	24.1907	-4.56755	0.532202	-6.70337	2.04e-11	3.26e-10	bs	depleted	PP	Bacteria	Proteobacteria	Deltaproteobacteria	Desulfuromonadales	Geobacteraceae	unclassified
OTU_svm_tu0	5.63065	-2.50655	0.455353	-3.30853	0.000938	0.00325873	bs	NPKK	PP	Bacteria	Proteobacteria	Deltaproteobacteria	Desulfuromonadales	Geobacteraceae	unclassified
OTU_swk_c8r	10.3741	-2.54918	0.418467	-3.70202	0.000214	0.0013888	bs	depleted	N	Bacteria	Proteobacteria	Deltaproteobacteria	Desulfuromonadales	Geobacteraceae	unclassified
OTU_swk_c8r	9.18728	-3.08462	0.410881	-5.07354	3.9e-07	1.09e-05	bs	depleted	NPKK	Bacteria	Proteobacteria	Deltaproteobacteria	Desulfuromonadales	Geobacteraceae	unclassified
OTU_sxi_0oo	2.77383	2.04279	0.416762	2.50213	0.0123449	0.046216	bs	depleted	NPKK	Bacteria	Proteobacteria	Alphaproteobacteria	unclassified	unclassified	unclassified
OTU_t4r_g9g	4.22051	-2.71409	0.488089	-3.51184	0.000445	0.00168938	bs	NPKK	PP	Bacteria	unclassified	unclassified	unclassified	unclassified	unclassified
OTU_t7i_luh	13.3856	-2.40089	0.460547	-3.0418	0.00235171	0.00921248	bs	depleted	N	Bacteria	Proteobacteria	Deltaproteobacteria	Desulfuromonadales	Geobacteraceae	unclassified
OTU_t7i_luh	12.8534	-2.182	0.41151	-2.87236	0.00407421	0.0191762	bs	depleted	NPKK	Bacteria	Proteobacteria	Deltaproteobacteria	Desulfuromonadales	Geobacteraceae	unclassified
OTU_t7i_luh	13.1291	-2.47121	0.411749	-3.57307	0.000353	0.0013237	bs	depleted	PP	Bacteria	Proteobacteria	Deltaproteobacteria	Desulfuromonadales	Geobacteraceae	unclassified
OTU_t7y_lo4	2.73586	2.08447	0.380054	2.85347	0.00432451	0.0195695	bs	depleted	NPKK	Bacteria	Cyanobacteria	Cyanophyceae	Nostocales	Tolypothrichaceae	Hassallia
OTU_t7y_lo4	2.66943	2.00446	0.381541	2.63264	0.00847245	0.0361629	bs	N	NPKK	Bacteria	Cyanobacteria	Cyanophyceae	Nostocales	Tolypothrichaceae	Hassallia
OTU_t7y_lo4	2.66646	-2.10752	0.373143	-2.96809	0.00299659	0.00903384	bs	NPKK	PP	Bacteria	Cyanobacteria	Cyanophyceae	Nostocales	Tolypothrichaceae	Hassallia
OTU_t8u_zoa	11.5282	3.82916	0.452826	6.24778	4.16e-10	5.8e-09	bs	depleted	PP	Bacteria	Proteobacteria	Deltaproteobacteria	Desulfuromonadales	Geobacteraceae	unclassified
OTU_t8u_zoa	9.97092	3.09788	0.418441	5.01358	5.34e-07	2.88e-06	bs	N	PP	Bacteria	Proteobacteria	Deltaproteobacteria	Desulfuromonadales	Geobacteraceae	unclassified
OTU_t8u_zoa	9.12121	3.89463	0.444521	6.51179	7.43e-11	8.23e-10	bs	NPKK	PP	Bacteria	Proteobacteria	Deltaproteobacteria	Desulfuromonadales	Geobacteraceae	unclassified
OTU_tj5_uz3	3.04637	-2.08587	0.435943	-2.49086	0.0127435	0.0296975	bs	depleted	PP	Bacteria	Proteobacteria	Deltaproteobacteria	Desulfuromonadales	Geobacteraceae	Geobacter
OTU_tjp_mzs	7.60761	2.41004	0.341133	4.1334	3.57e-05	0.000132	bs	N	PP	Bacteria	Proteobacteria	Deltaproteobacteria	Desulfuromonadales	Geobacteraceae	unclassified
OTU_tjp_mzs	7.73031	2.00641	0.369346	2.72483	0.00643347	0.0178225	bs	NPKK	PP	Bacteria	Proteobacteria	Deltaproteobacteria	Desulfuromonadales	Geobacteraceae	unclassified
OTU_tky_81o	7.55835	3.54479	0.543731	4.68023	2.87e-06	4.53e-05	bs	depleted	N	Bacteria	Proteobacteria	Alphaproteobacteria	Rhodospirillales	Rhodospirillaceae	unclassified
OTU_tky_81o	5.91288	-3.26906	0.530311	-4.27874	1.88e-05	0.000154	bs	N	NPKK	Bacteria	Proteobacteria	Alphaproteobacteria	Rhodospirillales	Rhodospirillaceae	unclassified
OTU_tky_81o	6.44833	-3.38114	0.52053	-4.57446	4.77e-06	2.18e-05	bs	N	PP	Bacteria	Proteobacteria	Alphaproteobacteria	Rhodospirillales	Rhodospirillaceae	unclassified
OTU_tlu_gjk	5.4655	3.1817	0.42032	5.19057	2.1e-07	1.46e-06	bs	depleted	PP	Bacteria	Proteobacteria	Deltaproteobacteria	Desulfuromonadales	Geobacteraceae	unclassified
OTU_tlu_gjk	4.99116	2.56948	0.38614	4.06454	4.81e-05	0.000174	bs	N	PP	Bacteria	Proteobacteria	Deltaproteobacteria	Desulfuromonadales	Geobacteraceae	unclassified
OTU_tlu_gjk	4.66455	2.85337	0.398434	4.65163	3.29e-06	1.9e-05	bs	NPKK	PP	Bacteria	Proteobacteria	Deltaproteobacteria	Desulfuromonadales	Geobacteraceae	unclassified
OTU_tqh_3n2	4.32432	2.14472	0.467199	2.45017	0.0142789	0.0400485	bs	depleted	N	Bacteria	Cyanobacteria	Cyanophyceae	Nostocales	unclassified	unclassified
OTU_w0t_snq	6.86247	2.23358	0.355424	3.47072	0.000519	0.00149588	bs	N	PP	Bacteria	Proteobacteria	Deltaproteobacteria	Desulfuromonadales	Geobacteraceae	unclassified
OTU_w0t_snq	6.51744	2.42643	0.354949	4.0187	5.85e-05	0.000264	bs	NPKK	PP	Bacteria	Proteobacteria	Deltaproteobacteria	Desulfuromonadales	Geobacteraceae	unclassified
OTU_ya1_dap	6.89064	-2.16805	0.38274	-3.05181	0.00227468	0.00687605	bs	depleted	PP	Bacteria	Proteobacteria	Alphaproteobacteria	unclassified	unclassified	unclassified
OTU_ya1_dap	14.5849	-3.68849	0.465419	-5.77648	7.63e-09	5.7e-08	bs	N	PP	Bacteria	Proteobacteria	Alphaproteobacteria	unclassified	unclassified	unclassified
OTU_ya1_dap	7.01518	-2.44784	0.321997	-4.49644	6.91e-06	3.63e-05	bs	NPKK	PP	Bacteria	Proteobacteria	Alphaproteobacteria	unclassified	unclassified	unclassified

## Sheet: Supplementary Data 1.4
Supplementary Data 1.4. Source data underlying Figure 3.
sample	copies/ng average	Treatment	Plant_Type	Plant_Species	sample.name	microenvironment	year
RG.1c2_rs	1.05E+03	unfertilized	grass	Anthoxantum odoratum	RG.1c2_rs	rhizosphere	2014
PL.1b1_rs	3.99E+02	unfertilized	herb	Plantago lanceolata	PL.1b1_rs	rhizosphere	2014
PL.1b2_rs	7.92E+02	unfertilized	herb	Plantago lanceolata	PL.1b2_rs	rhizosphere	2014
GH.1b1_rs	5.39E+02	unfertilized	grass	Arrhenatherum elatius	GH.1b1_rs	rhizosphere	2014
LK.1a1_rs	3.45E+02	unfertilized	herb	Galium album	LK.1a1_rs	rhizosphere	2014
PL.1c1_rs	9.75E+02	unfertilized	herb	Plantago lanceolata	PL.1c1_rs	rhizosphere	2014
GH.1a2_rs	4.01E+02	unfertilized	grass	Arrhenatherum elatius	GH.1a2_rs	rhizosphere	2014
LK.1b1_rs	4.67E+02	unfertilized	herb	Galium album	LK.1b1_rs	rhizosphere	2014
PL.1a2_rs	6.41E+02	unfertilized	herb	Plantago lanceolata	PL.1a2_rs	rhizosphere	2014
RG.1c1_rs	8.58E+02	unfertilized	grass	Anthoxantum odoratum	RG.1c1_rs	rhizosphere	2014
GH.1b2_rs	5.38E+02	unfertilized	grass	Arrhenatherum elatius	GH.1b2_rs	rhizosphere	2014
PL.1a1_rs	5.02E+02	unfertilized	herb	Plantago lanceolata	PL.1a1_rs	rhizosphere	2014
LK.1c1_rs	7.76E+02	unfertilized	herb	Galium album	LK.1c1_rs	rhizosphere	2014
LK.1b2_rs	8.16E+02	unfertilized	herb	Galium album	LK.1b2_rs	rhizosphere	2014
GH.1c1_rs	4.99E+02	unfertilized	grass	Arrhenatherum elatius	GH.1c1_rs	rhizosphere	2014
GH.1c1_bs	1.42E+03	unfertilized	grass	Arrhenatherum elatius	GH.1c1_bs	bulk soil	2014
RG.1b2_rs	6.41E+02	unfertilized	grass	Anthoxantum odoratum	RG.1b2_rs	rhizosphere	2014
GH.1c2_rs	2.37E+03	unfertilized	grass	Arrhenatherum elatius	GH.1c2_rs	rhizosphere	2014
RG.1a1_rs	6.57E+02	unfertilized	grass	Anthoxantum odoratum	RG.1a1_rs	rhizosphere	2014
GH.1a2_bs	7.60E+02	unfertilized	grass	Arrhenatherum elatius	GH.1a2_bs	bulk soil	2014
LK.1c2_bs	8.89E+02	unfertilized	herb	Galium album	LK.1c2_bs	bulk soil	2014
RG.1b2_bs	8.40E+02	unfertilized	grass	Anthoxantum odoratum	RG.1b2_bs	bulk soil	2014
RG.1b1_rs	7.97E+02	unfertilized	grass	Anthoxantum odoratum	RG.1b1_rs	rhizosphere	2014
LK.1b2_bs	1.21E+03	unfertilized	herb	Galium album	LK.1b2_bs	bulk soil	2014
LK.1c2_rs	1.26E+03	unfertilized	herb	Galium album	LK.1c2_rs	rhizosphere	2014
RG.1a2_bs	1.11E+03	unfertilized	grass	Anthoxantum odoratum	RG.1a2_bs	bulk soil	2014
RG.1a1_bs	1.25E+03	unfertilized	grass	Anthoxantum odoratum	RG.1a1_bs	bulk soil	2014
PL.1c2_rs	1.19E+03	unfertilized	herb	Plantago lanceolata	PL.1c2_rs	rhizosphere	2014
PL.1b1_bs	1.08E+03	unfertilized	herb	Plantago lanceolata	PL.1b1_bs	bulk soil	2014
RG.1b1_bs	1.13E+03	unfertilized	grass	Anthoxantum odoratum	RG.1b1_bs	bulk soil	2014
RG.1c2_bs	1.84E+03	unfertilized	grass	Anthoxantum odoratum	RG.1c2_bs	bulk soil	2014
PL.1a1_bs	1.08E+03	unfertilized	herb	Plantago lanceolata	PL.1a1_bs	bulk soil	2014
LK.1a2_rs	1.71E+03	unfertilized	herb	Galium album	LK.1a2_rs	rhizosphere	2014
GH.1a1_rs	9.80E+02	unfertilized	grass	Arrhenatherum elatius	GH.1a1_rs	rhizosphere	2014
GH.1b1_bs	1.01E+03	unfertilized	grass	Arrhenatherum elatius	GH.1b1_bs	bulk soil	2014
LK.1a2_bs	1.05E+03	unfertilized	herb	Galium album	LK.1a2_bs	bulk soil	2014
GH.1a1_bs	1.56E+03	unfertilized	grass	Arrhenatherum elatius	GH.1a1_bs	bulk soil	2014
LK.1a1_bs	1.30E+03	unfertilized	herb	Galium album	LK.1a1_bs	bulk soil	2014
PL.1a2_bs	1.65E+03	unfertilized	herb	Plantago lanceolata	PL.1a2_bs	bulk soil	2014
LK.1b1_bs	1.94E+03	unfertilized	herb	Galium album	LK.1b1_bs	bulk soil	2014
PL.1b2_bs	1.72E+03	unfertilized	herb	Plantago lanceolata	PL.1b2_bs	bulk soil	2014
PL.1c1_bs	2.03E+03	unfertilized	herb	Plantago lanceolata	PL.1c1_bs	bulk soil	2014
LK.1c1_bs	1.76E+03	unfertilized	herb	Galium album	LK.1c1_bs	bulk soil	2014
GH.1c2_bs	2.10E+03	unfertilized	grass	Arrhenatherum elatius	GH.1c2_bs	bulk soil	2014
GH.1b2_bs	1.69E+03	unfertilized	grass	Arrhenatherum elatius	GH.1b2_bs	bulk soil	2014
PL.11a2_bs	6.79E+01	N	herb	Plantago lanceolata	PL.11a2_bs	bulk soil	2014
PL.11a2_rs	7.41E+01	N	herb	Plantago lanceolata	PL.11a2_rs	rhizosphere	2014
PL.11b1_rs	1.11E+02	N	herb	Plantago lanceolata	PL.11b1_rs	rhizosphere	2014
GH.11c1_bs	1.28E+02	N	grass	Arrhenatherum elatius	GH.11c1_bs	bulk soil	2014
GH.11b1_rs	9.14E+01	N	grass	Arrhenatherum elatius	GH.11b1_rs	rhizosphere	2014
GH.11a2_rs	2.43E+02	N	grass	Arrhenatherum elatius	GH.11a2_rs	rhizosphere	2014
GH.11b2_rs	1.50E+02	N	grass	Arrhenatherum elatius	GH.11b2_rs	rhizosphere	2014
PL.11b1_bs	1.62E+02	N	herb	Plantago lanceolata	PL.11b1_bs	bulk soil	2014
LK.11a1_bs	1.20E+02	N	herb	Galium album	LK.11a1_bs	bulk soil	2014
PL.11b2_bs	1.69E+02	N	herb	Plantago lanceolata	PL.11b2_bs	bulk soil	2014
PL.11c2_bs	1.63E+02	N	herb	Plantago lanceolata	PL.11c2_bs	bulk soil	2014
GH.11c2_rs	2.25E+02	N	grass	Arrhenatherum elatius	GH.11c2_rs	rhizosphere	2014
GH.11b2_bs	3.18E+02	N	grass	Arrhenatherum elatius	GH.11b2_bs	bulk soil	2014
RG.11b1_rs	3.58E+02	N	grass	Anthoxantum odoratum	RG.11b1_rs	rhizosphere	2014
RG.11b2_rs	1.88E+02	N	grass	Anthoxantum odoratum	RG.11b2_rs	rhizosphere	2014
PL.11c2_rs	1.61E+02	N	herb	Plantago lanceolata	PL.11c2_rs	rhizosphere	2014
RG.11a1_bs	2.55E+02	N	grass	Anthoxantum odoratum	RG.11a1_bs	bulk soil	2014
PL.11a1_rs	2.22E+02	N	herb	Plantago lanceolata	PL.11a1_rs	rhizosphere	2014
RG.11a1_rs	3.35E+02	N	grass	Anthoxantum odoratum	RG.11a1_rs	rhizosphere	2014
PL.11b2_rs	3.08E+02	N	herb	Plantago lanceolata	PL.11b2_rs	rhizosphere	2014
RG.11c2_bs	4.39E+02	N	grass	Anthoxantum odoratum	RG.11c2_bs	bulk soil	2014
RG.11b2_bs	4.48E+02	N	grass	Anthoxantum odoratum	RG.11b2_bs	bulk soil	2014
GH.11c2_bs	3.48E+02	N	grass	Arrhenatherum elatius	GH.11c2_bs	bulk soil	2014
GH.11b1_bs	2.59E+02	N	grass	Arrhenatherum elatius	GH.11b1_bs	bulk soil	2014
GH.11a1_rs	9.96E+02	N	grass	Arrhenatherum elatius	GH.11a1_rs	rhizosphere	2014
RG.11c1_bs	3.44E+02	N	grass	Anthoxantum odoratum	RG.11c1_bs	bulk soil	2014
GH.11a1_bs	6.67E+02	N	grass	Arrhenatherum elatius	GH.11a1_bs	bulk soil	2014
GH.11c1_rs	5.52E+02	N	grass	Arrhenatherum elatius	GH.11c1_rs	rhizosphere	2014
RG.11a2_bs	5.13E+02	N	grass	Anthoxantum odoratum	RG.11a2_bs	bulk soil	2014
RG.11b1_bs	9.25E+02	N	grass	Anthoxantum odoratum	RG.11b1_bs	bulk soil	2014
LK.11c1_bs	3.84E+02	N	herb	Galium album	LK.11c1_bs	bulk soil	2014
RG.11c2_rs	4.03E+02	N	grass	Anthoxantum odoratum	RG.11c2_rs	rhizosphere	2014
PL.11c1_bs	6.08E+02	N	herb	Plantago lanceolata	PL.11c1_bs	bulk soil	2014
PL.11c1_rs	3.98E+02	N	herb	Plantago lanceolata	PL.11c1_rs	rhizosphere	2014
LK.11b2_bs	5.36E+02	N	herb	Galium album	LK.11b2_bs	bulk soil	2014
LK.11a2_bs	7.61E+02	N	herb	Galium album	LK.11a2_bs	bulk soil	2014
LK.11c2_bs	6.05E+02	N	herb	Galium album	LK.11c2_bs	bulk soil	2014
LK.11b2_rs	5.56E+02	N	herb	Galium album	LK.11b2_rs	rhizosphere	2014
RG.11c1_rs	6.52E+02	N	grass	Anthoxantum odoratum	RG.11c1_rs	rhizosphere	2014
RG.11a2_rs	8.81E+02	N	grass	Anthoxantum odoratum	RG.11a2_rs	rhizosphere	2014
LK.11c1_rs	5.82E+02	N	herb	Galium album	LK.11c1_rs	rhizosphere	2014
LK.11c2_rs	5.96E+02	N	herb	Galium album	LK.11c2_rs	rhizosphere	2014
LK.11b1_bs	8.80E+02	N	herb	Galium album	LK.11b1_bs	bulk soil	2014
LK.11a1_rs	1.21E+03	N	herb	Galium album	LK.11a1_rs	rhizosphere	2014
LK.11b1_rs	1.75E+03	N	herb	Galium album	LK.11b1_rs	rhizosphere	2014
RG.15b2_rs	1.86E+01	NPK	grass	Anthoxantum odoratum	RG.15b2_rs	rhizosphere	2018
RG.15b1_rs	2.32E+01	NPK	grass	Anthoxantum odoratum	RG.15b1_rs	rhizosphere	2018
RG.15a2_rs	3.10E+01	NPK	grass	Anthoxantum odoratum	RG.15a2_rs	rhizosphere	2018
GH.15a1_bs	2.40E+01	NPK	grass	Arrhenatherum elatius	GH.15a1_bs	bulk soil	2018
GH.15b2_rs	2.71E+01	NPK	grass	Arrhenatherum elatius	GH.15b2_rs	rhizosphere	2018
GH.15a1_rs	3.57E+01	NPK	grass	Arrhenatherum elatius	GH.15a1_rs	rhizosphere	2018
PL.15a1_rs	4.36E+01	NPK	herb	Plantago lanceolata	PL.15a1_rs	rhizosphere	2018
LK.15b1_rs	4.08E+01	NPK	herb	Galium album	LK.15b1_rs	rhizosphere	2018
PL.15c1_bs	3.06E+01	NPK	herb	Plantago lanceolata	PL.15c1_bs	bulk soil	2018
LK.15a2_rs	6.11E+01	NPK	herb	Galium album	LK.15a2_rs	rhizosphere	2018
PL.15c1_rs	6.57E+01	NPK	herb	Plantago lanceolata	PL.15c1_rs	rhizosphere	2018
PL.15b2_rs	6.84E+01	NPK	herb	Plantago lanceolata	PL.15b2_rs	rhizosphere	2018
LK.15c2_bs	4.85E+01	NPK	herb	Galium album	LK.15c2_bs	bulk soil	2018
PL.15a1_bs	6.79E+01	NPK	herb	Plantago lanceolata	PL.15a1_bs	bulk soil	2018
LK.15b1_bs	6.08E+01	NPK	herb	Galium album	LK.15b1_bs	bulk soil	2018
RG.15a1_rs	6.40E+01	NPK	grass	Anthoxantum odoratum	RG.15a1_rs	rhizosphere	2018
PL.15b2_bs	7.41E+01	NPK	herb	Plantago lanceolata	PL.15b2_bs	bulk soil	2018
LK.15c2_rs	7.30E+01	NPK	herb	Galium album	LK.15c2_rs	rhizosphere	2018
PL.15b1_bs	7.31E+01	NPK	herb	Plantago lanceolata	PL.15b1_bs	bulk soil	2018
LK.15c1_rs	7.43E+01	NPK	herb	Galium album	LK.15c1_rs	rhizosphere	2018
LK.15a2_bs	6.84E+01	NPK	herb	Galium album	LK.15a2_bs	bulk soil	2018
LK.15a1_bs	8.51E+01	NPK	herb	Galium album	LK.15a1_bs	bulk soil	2018
GH.15c1_rs	8.41E+01	NPK	grass	Arrhenatherum elatius	GH.15c1_rs	rhizosphere	2018
LK.15b2_rs	1.32E+02	NPK	herb	Galium album	LK.15b2_rs	rhizosphere	2018
PL.15b1_rs	1.72E+02	NPK	herb	Plantago lanceolata	PL.15b1_rs	rhizosphere	2018
RG.15a1_bs	1.04E+02	NPK	grass	Anthoxantum odoratum	RG.15a1_bs	bulk soil	2018
LK.15a1_rs	1.07E+02	NPK	herb	Galium album	LK.15a1_rs	rhizosphere	2018
PL.15c2_rs	8.26E+01	NPK	herb	Plantago lanceolata	PL.15c2_rs	rhizosphere	2018
PL.15a2_bs	1.12E+02	NPK	herb	Plantago lanceolata	PL.15a2_bs	bulk soil	2018
GH.15a2_rs	1.27E+02	NPK	grass	Arrhenatherum elatius	GH.15a2_rs	rhizosphere	2018
GH.15b2_bs	1.07E+02	NPK	grass	Arrhenatherum elatius	GH.15b2_bs	bulk soil	2018
RG.15c2_rs	1.09E+02	NPK	grass	Anthoxantum odoratum	RG.15c2_rs	rhizosphere	2018
LK.15c1_bs	1.00E+02	NPK	herb	Galium album	LK.15c1_bs	bulk soil	2018
GH.15c1_bs	1.42E+02	NPK	grass	Arrhenatherum elatius	GH.15c1_bs	bulk soil	2018
RG.15c1_rs	1.30E+02	NPK	grass	Anthoxantum odoratum	RG.15c1_rs	rhizosphere	2018
GH.15b1_rs	2.27E+02	NPK	grass	Arrhenatherum elatius	GH.15b1_rs	rhizosphere	2018
GH.15a2_bs	1.75E+02	NPK	grass	Arrhenatherum elatius	GH.15a2_bs	bulk soil	2018
LK.15b2_bs	1.87E+02	NPK	herb	Galium album	LK.15b2_bs	bulk soil	2018
PL.15a2_rs	2.93E+02	NPK	herb	Plantago lanceolata	PL.15a2_rs	rhizosphere	2018
PL.15c2_bs	1.52E+02	NPK	herb	Plantago lanceolata	PL.15c2_bs	bulk soil	2018
GH.15c2_rs	2.84E+02	NPK	grass	Arrhenatherum elatius	GH.15c2_rs	rhizosphere	2018
RG.15a2_bs	2.89E+02	NPK	grass	Anthoxantum odoratum	RG.15a2_bs	bulk soil	2018
RG.15c2_bs	3.03E+02	NPK	grass	Anthoxantum odoratum	RG.15c2_bs	bulk soil	2018
GH.15c2_bs	5.15E+02	NPK	grass	Arrhenatherum elatius	GH.15c2_bs	bulk soil	2018
RG.15b1_bs	5.99E+02	NPK	grass	Anthoxantum odoratum	RG.15b1_bs	bulk soil	2018
GH.15b1_bs	8.69E+02	NPK	grass	Arrhenatherum elatius	GH.15b1_bs	bulk soil	2018
RG.15c1_bs	1.23E+03	NPK	grass	Anthoxantum odoratum	RG.15c1_bs	bulk soil	2018
GH.2a2_bs	2.44E+02	P	grass	Arrhenatherum elatius		bulk soil	2014
PL.2c2_bs	2.46E+02	P	herb	Plantago lanceolata		bulk soil	2014
PL.2a2_rs	1.90E+02	P	herb	Plantago lanceolata		rhizosphere	2014
RG.2a1_bs	2.88E+02	P	grass	Anthoxantum odoratum		bulk soil	2014
GH.2c1_bs	2.77E+02	P	grass	Arrhenatherum elatius		bulk soil	2014
RG.2a2_rs	7.63E+02	P	grass	Anthoxantum odoratum		rhizosphere	2014
GH.2b1_rs	6.52E+02	P	grass	Arrhenatherum elatius		rhizosphere	2014
GH.2a2_rs	5.33E+02	P	grass	Arrhenatherum elatius		rhizosphere	2014
RG.2a2_bs	8.28E+02	P	grass	Anthoxantum odoratum		bulk soil	2014
PL.2a1_bs	7.73E+02	P	herb	Plantago lanceolata		bulk soil	2014
LK.2b2_bs	1.02E+03	P	herb	Galium album		bulk soil	2014
PL.2b2_bs	1.35E+03	P	herb	Plantago lanceolata		bulk soil	2014
GH.2b1_bs	7.91E+02	P	grass	Arrhenatherum elatius		bulk soil	2014
RG.2c2_rs	2.12E+03	P	grass	Anthoxantum odoratum		rhizosphere	2014
PL.2b1_bs	9.30E+02	P	herb	Plantago lanceolata		bulk soil	2014
GH.2c1_rs	9.51E+02	P	grass	Arrhenatherum elatius		rhizosphere	2014
PL.2a2_bs	8.87E+02	P	herb	Plantago lanceolata		bulk soil	2014
RG.2b1_rs	1.30E+03	P	grass	Anthoxantum odoratum		rhizosphere	2014
RG.2c1_rs	2.09E+03	P	grass	Anthoxantum odoratum		rhizosphere	2014
RG.2a1_rs	1.91E+03	P	grass	Anthoxantum odoratum		rhizosphere	2014
RG.2b2_bs	1.47E+03	P	grass	Anthoxantum odoratum		bulk soil	2014
GH.2c2_bs	1.18E+03	P	grass	Arrhenatherum elatius		bulk soil	2014
GH.2c2_rs	1.39E+03	P	grass	Arrhenatherum elatius		rhizosphere	2014
PL.2c1_rs	1.17E+03	P	herb	Plantago lanceolata		rhizosphere	2014
RG.2b2_rs	2.39E+03	P	grass	Anthoxantum odoratum		rhizosphere	2014
Lk.2a1_bs	1.13E+03	P	herb	Galium album		bulk soil	2014
RG.2c1_bs	2.50E+03	P	grass	Anthoxantum odoratum		bulk soil	2014
GH.2b2_bs	1.45E+03	P	grass	Arrhenatherum elatius		bulk soil	2014
LK.2c1_bs	3.18E+03	P	herb	Galium album		bulk soil	2014
LK.2b1_bs	2.28E+03	P	herb	Galium album		bulk soil	2014
PL.2b1_rs	1.79E+03	P	herb	Plantago lanceolata		rhizosphere	2014
PL.2c1_bs	5.47E+03	P	herb	Plantago lanceolata		bulk soil	2014
GH.2b2_rs	3.06E+03	P	grass	Arrhenatherum elatius		rhizosphere	2014
LK.2a2_bs	2.22E+03	P	herb	Galium album		bulk soil	2014
RG.2c2_bs	4.98E+03	P	grass	Anthoxantum odoratum		bulk soil	2014
RG.2b1_bs	5.51E+03	P	grass	Anthoxantum odoratum		bulk soil	2014
LK.2c2_bs	4.35E+03	P	herb	Galium album		bulk soil	2014
PL.2c2_rs	6.28E+03	P	herb	Plantago lanceolata		rhizosphere	2014
PL.2b2_rs	6.99E+03	P	herb	Plantago lanceolata		rhizosphere	2014
LK.2a1_rs	4.84E+03	P	herb	Galium album		rhizosphere	2014
LK.2b1_rs	5.52E+03	P	herb	Galium album		rhizosphere	2014
LK.2a2_rs	5.70E+03	P	herb	Galium album		rhizosphere	2014
LK.2c1_rs	5.46E+03	P	herb	Galium album		rhizosphere	2014
LK.2b2_rs	1.89E+04	P	herb	Galium album		rhizosphere	2014

## Sheet: Supplementary Data 1.5
Supplementary Data 1.5. Source data underlying Figure 6.
Sample	Plot	Treatment	Day	Label	AT%15N
1	unfertilized	no C addition	3	15N	0.36703
2	unfertilized	no C addition	3	15N	0.36982
3	unfertilized	no C addition	3	15N	0.36934
4	unfertilized	Root exudates	3	15N	0.98975
5	unfertilized	Root exudates	3	15N	0.87028
6	unfertilized	Root exudates	3	15N	0.48485
7	unfertilized	no C addition	7	14N	0.37206
8	unfertilized	no C addition	7	14N	0.36704
9	unfertilized	no C addition	7	15N	0.36599
10	unfertilized	no C addition	7	15N	0.36439
11	unfertilized	no C addition	7	15N	0.37008
12	unfertilized	Root exudates	7	15N	0.86169
13	unfertilized	Root exudates	7	15N	1.60124
14	unfertilized	Root exudates	7	15N	0.91255
15	unfertilized	no C addition	21	14N	0.36767
16	unfertilized	no C addition	21	14N	0.37076
17	unfertilized	no C addition	21	15N	0.36794
18	unfertilized	no C addition	21	15N	0.36936
19	unfertilized	no C addition	21	15N	0.37213
20	unfertilized	Root exudates	21	15N	1.04085
21	unfertilized	Root exudates	21	15N	1.56936
22	unfertilized	Root exudates	21	15N	0.79863
23	unfertilized	Root exudates	21	14N	0.35549
24	unfertilized	Root exudates	21	14N	0.37069
25	N	no C addition	3	15N	0.36822
26	N	no C addition	3	15N	0.36936
27	N	no C addition	3	15N	0.36904
28	N	Root exudates	3	15N	0.36831
29	N	Root exudates	3	15N	0.36829
30	N	Root exudates	3	15N	0.36874
31	N	no C addition	7	14N	0.36972
32	N	no C addition	7	14N	0.36888
33	N	no C addition	7	15N	0.36989
34	N	no C addition	7	15N	0.36458
35	N	no C addition	7	15N	0.36622
36	N	Root exudates	7	15N	1.31139
37	N	Root exudates	7	15N	0.74871
38	N	Root exudates	7	15N	0.43767
39	N	no C addition	21	14N	0.37774
40	N	no C addition	21	14N	0.36764
41	N	no C addition	21	15N	0.36954
42	N	no C addition	21	15N	0.36943
43	N	no C addition	21	15N	0.36628
44	N	Root exudates	21	15N	2.6438
45	N	Root exudates	21	15N	0.68768
46	N	Root exudates	21	15N	0.34332
47	N	Root exudates	21	14N	0.37091
48	N	Root exudates	21	14N	0.3833
49	P	no C addition	3	15N	0.36725
50	P	no C addition	3	15N	0.37432
51	P	no C addition	3	15N	0.37291
52	P	Root exudates	3	15N	0.46387
53	P	Root exudates	3	15N	2.86752
54	P	Root exudates	3	15N	2.93221
55	P	no C addition	7	14N	0.36726
56	P	no C addition	7	14N	0.36402
57	P	no C addition	7	15N	0.36539
58	P	no C addition	7	15N	0.36715
59	P	no C addition	7	15N	0.37183
60	P	Root exudates	7	15N	2.86473
61	P	Root exudates	7	15N	1.71733
62	P	Root exudates	7	15N	2.13206
63	P	no C addition	21	14N	0.36714
64	P	no C addition	21	14N	0.35908
65	P	no C addition	21	15N	0.37841
66	P	no C addition	21	15N	0.36975
67	P	no C addition	21	15N	0.37084
68	P	Root exudates	21	15N	4.38109
69	P	Root exudates	21	15N	2.12293
70	P	Root exudates	21	15N	2.02414
71	P	Root exudates	21	14N	0.34045
72	P	Root exudates	21	14N	0.34732
